# Supplementary material for: SARS-CoV-2 testing strategy: A comparison of restricted and extended strategies in a Swiss outpatient cohort from the community and hospital employees
Source: PLoS One. 2021 Apr 22;16(4):e0250021. doi: 10.1371/journal.pone.0250021 (PMC8061911; doi:10.1371/journal.pone.0250021)
Supplement: S1 File — (XLSX) [file pone.0250021.s001.xlsx]

## Sheet: Sheet1
no_visit	strategy	gender	age	residence	SARS_CoV_2_infection	early_visit	ct	no_symptoms	no_risk_factors	contact	voyage	hospitalisation	complications
1	restricted	female	31	elsewhere	negative	4 days or more		1	0	0	0
1	restricted	female	40	Geneva	negative	0-3 days		3	0	1	1
1	restricted	female	48	Geneva	negative	missing		1	1	0	0
1	restricted	female	50	Geneva	negative	0-3 days		3	1	0	0
1	restricted	female	72	Geneva	negative	4 days or more		6	3	0	0
1	restricted	female	23	Geneva	negative	4 days or more		3	0	0	0
1	restricted	male	31	Geneva	negative	0-3 days		5	0	0	0
1	restricted	male	52	Geneva	negative	4 days or more		3	1	0	0
1	restricted	male	30	elsewhere	negative	0-3 days		3	0	0	1
1	restricted	female	28	elsewhere	negative	4 days or more		5	0	1	0
1	restricted	female	24	Geneva	negative	0-3 days		3	0	0	0
1	restricted	female	43	Geneva	negative	0-3 days		1	0	0	0
1	restricted	male	62	Geneva	negative	0-3 days		2	1	0	1
1	restricted	male	36	Geneva	negative	0-3 days		6	1	0	0
1	restricted	female	21	Geneva	negative	4 days or more		3	0	0	0
1	restricted	female	29	Geneva	negative	4 days or more		3	1	0	0
1	restricted	male	44	Geneva	negative	4 days or more		3	0	1	0
1	restricted	female	34	elsewhere	negative	4 days or more		4	0	0	0
1	restricted	female	56	Geneva	negative	0-3 days		4	0	0	0
1	restricted	female	29	Geneva	negative	0-3 days		4	1	0	0
1	restricted	female	42	Geneva	negative	4 days or more		3	0	0	0
1	restricted	male	44	Geneva	negative	missing		3	2	0	1
1	restricted	female	24	elsewhere	negative	0-3 days		6	0	0	1
1	restricted	female	58	Geneva	negative	4 days or more		3	0	0	0
1	restricted	male	57	Geneva	negative	0-3 days		6	2	0	0
1	restricted	male	16	Geneva	negative	0-3 days		5	0	0	0
1	restricted	female	36	Geneva	negative	missing		4	0	0	0
1	restricted	female	57	Geneva	negative	0-3 days		4	2	0	0
1	restricted	female	62	Geneva	negative	0-3 days		4	2	0	0
1	restricted	male	34	Geneva	negative	4 days or more		4	0	0	0
1	restricted	male	52	Geneva	negative	4 days or more		4	0	0	0
1	restricted	male	73	Geneva	negative	missing		5	3	0	0
1	restricted	male	40	Geneva	negative	missing		5	1	0	0
1	restricted	male	34	Geneva	negative	0-3 days		4	0	0	0
1	restricted	male	30	Geneva	negative	4 days or more		4	1	0	0
1	restricted	female	50	Geneva	negative	4 days or more		5	0	0	1
1	restricted	male	63	Geneva	negative	4 days or more		1	0	0	0
1	restricted	female	38	Geneva	negative	0-3 days		6	0	1	0
1	restricted	male	40	Geneva	negative	0-3 days		3	1	1	0
1	restricted	male	56	Geneva	negative	0-3 days		4	1	0	0
1	restricted	female	29	elsewhere	negative	0-3 days		2	1	1	0
1	restricted	female	45	Geneva	negative	missing		3	1	0	1
1	extended	male	40	Geneva	negative	0-3 days		5	0	0	0
1	extended	male	51	Geneva	negative	0-3 days		2	1	0	0
1	extended	male	31	Geneva	negative	0-3 days		4	1	0	1
1	extended	female	59	elsewhere	negative	4 days or more		2	0	0	0
1	extended	female	47	elsewhere	negative	0-3 days		2	1	0	0
1	extended	female	22	elsewhere	negative	4 days or more		3	0	0	1
1	extended	female	48	Geneva	negative	0-3 days		4	0	0	0
1	extended	female	40	Geneva	negative	missing		2	0	0	0
1	extended	female	23	Geneva	negative	4 days or more		3	0	0	1
1	extended	male	28	Geneva	negative	0-3 days		4	0	1	0
1	extended	male	47	Geneva	negative	0-3 days		3	0	0	0
1	extended	female	36	elsewhere	negative	4 days or more		4	0	1	0
1	extended	male	33	Geneva	negative	0-3 days		3	0	0	0
1	extended	male	33	elsewhere	negative	0-3 days		4	0	0	0
1	extended	male	32	elsewhere	negative	0-3 days		4	0	0	0
1	extended	male	33	elsewhere	negative	0-3 days		2	0	0	1
1	extended	female	49	elsewhere	negative	4 days or more		2	0	0	0
1	extended	female	30	Geneva	negative	4 days or more		2	0	0	1
1	extended	female	29	Geneva	negative	0-3 days		2	0	0	1
1	extended	male	36	Geneva	negative	0-3 days		2	0	1	0
1	extended	female	28	elsewhere	negative	0-3 days		3	0	0	0
1	extended	female	33	Geneva	negative	0-3 days		4	0	0	0
1	extended	male	36	Geneva	negative	4 days or more		5	0	0	0
1	extended	female	28	Geneva	negative	4 days or more		2	0	1	0
1	extended	female	35	Geneva	negative	4 days or more		4	0	0	0
1	extended	female	34	Geneva	negative	4 days or more		4	0	0	0
1	extended	male	36	Geneva	negative	0-3 days		6	0	1	0
1	extended	male	28	Geneva	negative	0-3 days		4	0	0	0
1	extended	female	52	Geneva	negative	4 days or more		5	0	0	0
1	extended	female	58	Geneva	negative	4 days or more		2	0	0	0
1	extended	female	40	elsewhere	negative	4 days or more		2	0	0	1
1	extended	female	22	Geneva	negative	0-3 days		5	0	0	0
1	extended	female	39	Geneva	negative	4 days or more		4	0	0	0
1	extended	male	49	elsewhere	negative	4 days or more		6	0	0	0
1	extended	male	39	Geneva	negative	4 days or more		5	0	0	0
1	extended	male	56	elsewhere	negative	4 days or more		3	0	1	0
1	extended	male	51	elsewhere	negative	0-3 days		2	1	0	0
1	extended	female	39	elsewhere	negative	0-3 days		1	0	1	0
1	extended	female	45	elsewhere	negative	0-3 days		5	0	1	1
1	extended	female	32	Geneva	negative	4 days or more		3	0	0	0
1	extended	male	33	Geneva	negative	0-3 days		2	0	1	1
1	extended	female	51	elsewhere	negative	0-3 days		5	0	0	0
1	restricted	male	43	Geneva	positive	0-3 days		3	1	0	0	1	1
1	restricted	male	27	Geneva	positive	0-3 days		2	0	0	0	0	0
1	restricted	female	49	elsewhere	positive	4 days or more		6	0	0	0	0	0
1	restricted	male	66	Geneva	positive	4 days or more		4	1	0	0	1	1
1	restricted	female	35	Geneva	positive	0-3 days		5	0	0	0	0	0
1	restricted	male	28	elsewhere	positive	missing		3	0	0	1	0	0
1	restricted	male	34	Geneva	positive	0-3 days		2	0	0	0	0	0
1	restricted	female	26	elsewhere	positive	0-3 days		5	0	0	0	0	0
1	restricted	female	38	Geneva	positive	0-3 days		5	0	1	0	0	0
1	restricted	male	23	Geneva	positive	0-3 days		4	0	0	0	0	0
1	restricted	male	21	elsewhere	positive	0-3 days		4	0	0	0	0	0
1	restricted	male	54	elsewhere	positive	4 days or more		5	0	0	0	0	0
1	restricted	female	53	Geneva	positive	4 days or more		3	2	0	0	0	0
1	extended	female	38	Geneva	positive	missing		4	0	1	0	0	0
1	extended	female	35	elsewhere	positive	4 days or more		2	0	1	0	0	0
1	extended	male	55	Geneva	positive	0-3 days		4	0	0	0	1	1
1	extended	male	28	Geneva	positive	4 days or more		5	0	0	1	0	0
1	restricted	female	45	Geneva	negative	4 days or more		5	0	0	0
1	restricted	female	22	Geneva	negative	4 days or more		2	0	0	0
1	restricted	female	79	Geneva	negative	4 days or more		4	4	0	0
1	restricted	male	43	elsewhere	negative	0-3 days		3	0	1	0
1	restricted	female	45	Geneva	negative	4 days or more		3	0	1	1
1	restricted	male	35	Geneva	negative	0-3 days		1	0	1	0
1	restricted	female	28	Geneva	negative	4 days or more		4	0	0	0
1	restricted	female	16	Geneva	negative	4 days or more		4	0	0	0
1	restricted	female	57	Geneva	negative	0-3 days		3	0	0	0
1	restricted	male	37	Geneva	negative	missing		4	0	0	0
1	restricted	female	21	Geneva	negative	0-3 days		4	0	1	0
1	restricted	female	48	Geneva	negative	0-3 days		4	1	0	0
1	restricted	male	37	Geneva	negative	0-3 days		5	0	0	0
1	restricted	male	37	Geneva	negative	4 days or more		2	0	0	0
1	restricted	male	28	Geneva	negative	0-3 days		5	0	0	0
1	restricted	female	69	Geneva	negative	4 days or more		3	1	0	0
1	restricted	male	39	Geneva	negative	0-3 days		5	0	0	0
1	restricted	female	24	Geneva	negative	4 days or more		1	0	1	0
1	restricted	female	16	Geneva	negative	4 days or more		2	0	0	0
1	restricted	female	52	elsewhere	negative	0-3 days		7	0	0	0
1	restricted	female	61	Geneva	negative	4 days or more		4	0	0	0
1	restricted	male	38	Geneva	negative	0-3 days		3	0	0	0
1	restricted	male	71	Geneva	negative	0-3 days		1	1	0	0
1	restricted	male	39	elsewhere	negative	missing		2	0	0	0
1	restricted	male	35	Geneva	negative	0-3 days		7	0	0	1
1	restricted	male	55	Geneva	negative	missing		3	0	0	1
1	restricted	female	36	Geneva	negative	missing		2	0	0	0
1	restricted	female	63	Geneva	negative	4 days or more		1	1	0	0
1	restricted	female	65	Geneva	negative	0-3 days		1	2	0	0
1	restricted	male	29	Geneva	negative	4 days or more		2	0	1	0
1	restricted	female	36	Geneva	negative	0-3 days		2	0	1	0
1	restricted	male	50	Geneva	negative	0-3 days		3	0	0	0
1	restricted	female	71	Geneva	negative	4 days or more		3	1	0	0
1	restricted	male	32	Geneva	negative	0-3 days		1	0	0	0
1	restricted	male	37	Geneva	negative	0-3 days		4	0	0	0
1	restricted	female	39	Geneva	negative	0-3 days		4	0	0	0
1	restricted	male	38	Geneva	negative	0-3 days		4	0	0	0
1	restricted	female	23	Geneva	negative	0-3 days		5	0	1	1
1	restricted	male	32	elsewhere	negative	0-3 days		6	0	0	0
1	restricted	female	47	Geneva	negative	0-3 days		2	0	0	0
1	restricted	female	29	Geneva	negative	4 days or more		3	1	0	0
1	restricted	female	69	Geneva	negative	missing		5	4	0	0
1	restricted	male	44	Geneva	negative	0-3 days		5	0	0	1
1	restricted	female	36	Geneva	negative	0-3 days		2	1	0	1
1	restricted	female	42	elsewhere	negative	4 days or more		2	0	0	0
1	restricted	male	46	Geneva	negative	4 days or more		3	0	0	1
1	restricted	female	58	elsewhere	negative	0-3 days		3	0	0	0
1	restricted	male	48	Geneva	negative	4 days or more		5	1	0	0
1	restricted	male	56	Geneva	negative	0-3 days		4	0	0	0
1	restricted	female	31	Geneva	negative	0-3 days		2	0	1	0
1	restricted	female	42	Geneva	negative	4 days or more		3	2	0	0
1	restricted	female	42	Geneva	negative	0-3 days		6	0	0	0
1	restricted	male	44	Geneva	negative	4 days or more		3	1	0	0
1	restricted	female	66	Geneva	negative	4 days or more		6	2	0	0
1	extended	male	41	elsewhere	negative	0-3 days		3	0	0	0
1	extended	female	59	Geneva	negative	0-3 days		4	0	0	0
1	extended	female	43	elsewhere	negative	0-3 days		2	0	0	0
1	extended	male	56	elsewhere	negative	4 days or more		2	2	0	0
1	extended	female	30	Geneva	negative	0-3 days		5	0	0	0
1	extended	male	32	elsewhere	negative	4 days or more		3	0	0	1
1	extended	male	29	elsewhere	negative	0-3 days		3	0	0	0
1	extended	male	30	Geneva	negative	0-3 days		4	0	0	1
1	extended	female	38	Geneva	negative	4 days or more		3	0	0	0
1	extended	female	29	elsewhere	negative	missing		4	0	1	1
1	extended	female	34	Geneva	negative	0-3 days		3	0	0	0
1	extended	female	39	elsewhere	negative	0-3 days		4	0	0	0
1	extended	female	28	elsewhere	negative	0-3 days		3	1	1	0
1	extended	female	32		negative	missing		2	0	1	0
1	extended	female	35	Geneva	negative	4 days or more		4	0	0	1
1	extended	female	33	Geneva	negative	0-3 days		3	0	0	0
1	extended	female	59	Geneva	negative	4 days or more		3	1	1	0
1	extended	female	43	elsewhere	negative	missing		4	0	1	0
1	extended	male	44	elsewhere	negative	0-3 days		3	0	0	1
1	extended	female	29	Geneva	negative	0-3 days		3	0	1	0
1	extended	male	42	elsewhere	negative	missing		2	0	1	0
1	extended	female	28	Geneva	negative	4 days or more		3	0	0	0
1	extended	female	51	Geneva	negative	4 days or more		4	1	1	0
1	extended	male	34	Geneva	negative	0-3 days		2	0	0	0
1	extended	female	22	Geneva	negative	0-3 days		2	0	1	0
1	extended	female	59	Geneva	negative	4 days or more		4	0	1	0
1	extended	male	31	Geneva	negative	0-3 days		3	0	1	0
1	extended	male	33	Geneva	negative	4 days or more		3	0	1	0
1	extended	female	50	Geneva	negative	0-3 days		2	0	0	0
1	extended	male	28	Geneva	negative	4 days or more		4	0	0	0
1	extended	female	35	elsewhere	negative	0-3 days		2	0	1	0
1	extended	male	33	Geneva	negative	4 days or more		2	1	0	0
1	extended	female	40	elsewhere	negative	0-3 days		2	0	0	0
1	extended	female	34	Geneva	negative	4 days or more		3	0	0	0
1	extended	male	44	elsewhere	negative	missing		3	1	0	0
1	extended	male	31	elsewhere	negative	4 days or more		1	0	1	1
1	extended	female	39	Geneva	negative	0-3 days		2	1	1	0
1	extended	female	32	Geneva	negative	0-3 days		1	0	0	0
1	extended	female	26	Geneva	negative	4 days or more		2	0	0	0
1	extended	female	33	Geneva	negative	0-3 days		2	0	1	0
1	extended	female	57	elsewhere	negative	0-3 days		3	0	1	0
1	extended	female	48	elsewhere	negative	missing		1	0	1	0
1	extended	female	49	elsewhere	negative	0-3 days		1	0	0	1
1	extended	male	55	Geneva	negative	0-3 days		2	2	1	0
1	extended	male	27	Geneva	negative	missing		2	0	1	1
1	extended	female	31	Geneva	negative	missing		4	0	0	0
1	extended	male	45	elsewhere	negative	4 days or more		2	1	0	0
1	extended	male	62	Geneva	negative	0-3 days		6	1	1	0
1	extended	male	42	elsewhere	negative	0-3 days		4	0	0	0
1	extended	female	42	Geneva	negative	0-3 days		4	0	0	0
1	extended	male	57	elsewhere	negative	missing		4	1	0	0
1	extended	male	27	elsewhere	negative	missing		2	0	1	0
1	extended	female	50	Geneva	negative	4 days or more		4	0	1	0
1	extended	female	37	Geneva	negative	0-3 days		4	1	1	0
1	extended	female	27	Geneva	negative	4 days or more		3	0	0	1
1	extended	female	34	Geneva	negative	missing		4	0	0	0
1	extended	male	37	Geneva	negative	0-3 days		5	0	0	1
1	extended	female	50	elsewhere	negative	0-3 days		3	0	1	0
1	extended	male	27	Geneva	negative	4 days or more		1	1	1	0
1	extended	male	19	Geneva	negative	missing		1	0	1	1
1	extended	female	55	Geneva	negative	0-3 days		2	0	0	0
1	extended	female	29	Geneva	negative	0-3 days		4	0	0	0
1	extended	female	49	elsewhere	negative	4 days or more		1	0	0	0
1	extended	male	26	elsewhere	negative	0-3 days		2	0	1	0
1	extended	male	52	elsewhere	negative	0-3 days		1	2	1	0
1	extended	male	35	Geneva	negative	4 days or more		4	0	1	0
1	extended	female	38	Geneva	negative	0-3 days		3	0	0	1
1	extended	female	38	Geneva	negative	4 days or more		1	0	1	0
1	extended	female	42	Geneva	negative	0-3 days		4	0	1	1
1	extended	female	35	Geneva	negative	0-3 days		4	0	0	0
1	extended	male	34	Geneva	negative	4 days or more		3	0	0	0
1	extended	female	39	elsewhere	negative	4 days or more		3	0	0	0
1	extended	female	36	elsewhere	negative	0-3 days		4	0	1	0
1	extended	female	56	elsewhere	negative	4 days or more		1	0	1	0
1	extended	male	23	Geneva	negative	0-3 days		1	0	0	0
1	extended	female	36	Geneva	negative	0-3 days		3	0	0	0
1	extended	female	47	elsewhere	negative	4 days or more		4	0	0	0
1	extended	female	46	elsewhere	negative	0-3 days		2	0	1	0
1	extended	male	34	elsewhere	negative	0-3 days		4	0	0	0
1	extended	male	39	Geneva	negative	0-3 days		3	0	0	1
1	extended	female	33	Geneva	negative	0-3 days		5	0	0	0
1	extended	male	35	elsewhere	negative	0-3 days		4	0	1	0
1	extended	female	53	elsewhere	negative	0-3 days		3	0	1	0
1	extended	female	40	Geneva	negative	4 days or more		2	2	1	0
1	extended	female	34	elsewhere	negative	0-3 days		3	0	0	0
1	extended	female	32	Geneva	negative	missing		2	0	0	0
1	extended	female	49	elsewhere	negative	0-3 days		1	0	0	1
1	extended	female	21	Geneva	negative	4 days or more		3	0	1	0
1	extended	male	23	Geneva	negative	missing		2	0	1	0
1	extended	female	47	Geneva	negative	4 days or more		3	1	1	0
1	extended	female	37	elsewhere	negative	4 days or more		6	0	0	1
1	extended	female	24	elsewhere	negative	4 days or more		2	0	0	0
1	extended	male	35	Geneva	negative	0-3 days		3	0	1	0
1	extended	male	45	Geneva	negative	0-3 days		1	0	1	0
1	extended	female	29	Geneva	negative	0-3 days		5	0	0	1
1	extended	female	26	Geneva	negative	0-3 days		5	0	0	0
1	extended	female	45	elsewhere	negative	0-3 days		2	2	0	0
1	extended	female	58	elsewhere	negative	4 days or more		2	1	1	0
1	extended	female	39	Geneva	negative	0-3 days		2	1	0	0
1	extended	male	39	Geneva	negative	0-3 days		2	0	1	0
1	extended	male	31	Geneva	negative	0-3 days		1	0	1	0
1	extended	female	41	Geneva	negative	4 days or more		1	0	0	0
1	extended	female	58	elsewhere	negative	0-3 days		3	0	0	0
1	extended	female	34	elsewhere	negative	0-3 days		4	0	0	0
1	extended	female	31	Geneva	negative	0-3 days		2	0	0	0
1	extended	female	35	elsewhere	negative	4 days or more		2	0	0	0
1	extended	male	43	elsewhere	negative	0-3 days		2	0	1	1
1	extended	male	53	Geneva	negative	0-3 days		2	0	0	0
1	extended	female	38	Geneva	negative	0-3 days		2	0	0	0
1	extended	male	30	elsewhere	negative	0-3 days		2	0	0	1
1	extended	female	56	Geneva	negative	4 days or more		4	1	0	1
1	extended	male	31	Geneva	negative	missing		2	0	1	0
1	extended	female	42	elsewhere	negative	0-3 days		2	0	1	0
1	extended	female	21	Geneva	negative	0-3 days		4	1	1	0
1	extended	female	27	Geneva	negative	0-3 days		1	0	0	1
1	extended	female	32	Geneva	negative	4 days or more		1	0	1	0
1	extended	female	56	Geneva	negative	4 days or more		1	0	0	1
1	extended	male	29	Geneva	negative	0-3 days		4	1	0	1
1	extended	female	32	elsewhere	negative	4 days or more		2	0	0	1
1	extended	male	47	Geneva	negative	0-3 days		2	1	0	0
1	extended	female	27	Geneva	negative	missing		3	0	1	0
1	extended	female	29	elsewhere	negative	4 days or more		2	0	0	0
1	extended	female	33	Geneva	negative	0-3 days		4	0	0	0
1	extended	male	50	elsewhere	negative	0-3 days		2	0	0	0
1	extended	female	34	Geneva	negative	0-3 days		1	1	0	0
1	extended	female	35	elsewhere	negative	4 days or more		4	0	0	0
1	extended	female	26	Geneva	negative	0-3 days		2	0	0	0
1	extended	female	32	Geneva	negative	missing		2	0	0	0
1	extended	female	36	elsewhere	negative	4 days or more		4	0	1	0
1	restricted	male	17	Geneva	not tested	0-3 days		4	0	0	0
1	restricted	female	20	elsewhere	not tested	0-3 days		5	0	0	0
1	restricted	female	30	Geneva	positive	0-3 days		3	0	0	0	0	0
1	restricted	female	56	Geneva	positive	0-3 days		1	2	0	0	1	1
1	restricted	male	35	Geneva	positive	0-3 days		4	0	0	1	0	0
1	restricted	female	24	Geneva	positive	0-3 days		5	1	0	0	0	0
1	restricted	female	45	Geneva	positive	0-3 days		6	0	0	0	0	1
1	restricted	male	30	Geneva	positive	missing		3	0	0	0	0	0
1	restricted	female	27	Geneva	positive	4 days or more		4	0	1	0	0	0
1	restricted	female	38	Geneva	positive	0-3 days		4	1	1	0	0	0
1	restricted	male	48	Geneva	positive	0-3 days		5	0	1	0	0	0
1	restricted	female	25	Geneva	positive	4 days or more		3	0	0	0	0	0
1	restricted	male	44	Geneva	positive	0-3 days		2	0	0	0	0	0
1	restricted	male	29	Geneva	positive	0-3 days		6	0	0	0	0	0
1	restricted	male	43	Geneva	positive	0-3 days		5	1	1	0	0	0
1	extended	male	29	Geneva	positive	missing		4	0	1	0	0	1
1	extended	female	30	Geneva	positive	0-3 days		3	0	0	0	0	0
1	extended	female	25	Geneva	positive	0-3 days		5	0	0	0	0	0
1	extended	male	36	Geneva	positive	0-3 days		4	0	0	1	0	1
1	extended	male	53	elsewhere	positive	4 days or more		5	0	0	0	0	0
1	extended	female	28	Geneva	positive	4 days or more		3	0	1	1	0	0
1	extended	female	34	Geneva	positive	0-3 days		2	0	0	0	0	0
1	extended	female	46	elsewhere	positive	0-3 days		4	0	1	0	0	0
1	extended	female	59	Geneva	positive	4 days or more		2	0	0	0	0	0
1	extended	male	39	Geneva	positive	4 days or more		3	0	1	0	0	0
1	extended	male	58	Geneva	positive	0-3 days		4	0	0	0	0	0
1	restricted	female	46	Geneva	negative	4 days or more		5	0	0	0
1	restricted	female	40	Geneva	negative	4 days or more		5	0	0	0
1	restricted	female	24	Geneva	negative	4 days or more		5	0	0	1
1	restricted	female	20	Geneva	negative	4 days or more		2	0	0	0
1	restricted	female	27	Geneva	negative	4 days or more		2	0	0	1
1	restricted	male	28	elsewhere	negative	4 days or more		1	1	0	0
1	restricted	male	37	Geneva	negative	0-3 days		3	0	0	1
1	restricted	male	61	Geneva	negative	4 days or more		2	0	0	0
1	restricted	female	32	elsewhere	negative	0-3 days		5	0	1	0
1	restricted	female	30	Geneva	negative	0-3 days		4	0	0	0
1	restricted	female	38	Geneva	negative	4 days or more		1	0	0	1
1	restricted	male	74	Geneva	negative	4 days or more		2	3	0	0
1	restricted	female	38	elsewhere	negative	0-3 days		5	0	0	0
1	restricted	female	36	Geneva	negative	missing		4	0	1	0
1	restricted	female	34	Geneva	negative	0-3 days		4	0	0	0
1	restricted	female	37	Geneva	negative	4 days or more		3	0	0	1
1	restricted	male	62	Geneva	negative	0-3 days		6	2	0	0
1	restricted	female	25	Geneva	negative	0-3 days		5	0	0	0
1	restricted	male	35	Geneva	negative	0-3 days		4	1	1	0
1	restricted	male	60	elsewhere	negative	4 days or more		2	1	0	0
1	restricted	male	45	Geneva	negative	4 days or more		4	0	0	0
1	restricted	female	36	elsewhere	negative	0-3 days		2	0	0	0
1	restricted	female	35	Geneva	negative	0-3 days		4	1	0	0
1	restricted	female	68	Geneva	negative	0-3 days		5	1	0	0
1	restricted	male	23	Geneva	negative	0-3 days		2	1	0	0
1	restricted	female	45	Geneva	negative	0-3 days		2	1	0	0
1	restricted	female	58	Geneva	negative	0-3 days		2	0	0	0
1	restricted	female	38	Geneva	negative	0-3 days		3	1	0	0
1	restricted	male	50	Geneva	negative	4 days or more		3	0	0	0
1	restricted	female	71	Geneva	negative	0-3 days		2	1	0	0
1	restricted	male	20	Geneva	negative	0-3 days		2	0	0	1
1	restricted	female	35	Geneva	negative	0-3 days		2	0	0	0
1	restricted	female	29	elsewhere	negative	0-3 days		3	0	1	0
1	restricted	male	43	Geneva	negative	4 days or more		4	1	0	0
1	restricted	male	26	Geneva	negative	0-3 days		3	0	0	0
1	restricted	male	19	elsewhere	negative	4 days or more		6	1	0	0
1	restricted	male	20	Geneva	negative	0-3 days		4	0	0	0
1	restricted	female	30	Geneva	negative	4 days or more		6	0	1	0
1	restricted	female	61	Geneva	negative	4 days or more		1	1	0	0
1	restricted	female	60	Geneva	negative	0-3 days		2	1	1	0
1	restricted	female	19	Geneva	negative	4 days or more		4	0	1	1
1	restricted	female	17	Geneva	negative	0-3 days		3	0	0	0
1	restricted	female	74	Geneva	negative	missing		1	1	0	1
1	restricted	female	40	Geneva	negative	0-3 days		2	0	0	0
1	restricted	female	34	Geneva	negative	0-3 days		2	0	0	0
1	restricted	male	57	Geneva	negative	4 days or more		4	0	0	0
1	restricted	female	21	Geneva	negative	0-3 days		3	0	1	0
1	restricted	female	40	Geneva	negative	0-3 days		6	1	1	0
1	restricted	female	24	Geneva	negative	0-3 days		3	0	0	0
1	restricted	female	35	Geneva	negative	4 days or more		5	0	0	0
1	restricted	male	58	elsewhere	negative	0-3 days		3	0	0	0
1	restricted	female	33	Geneva	negative	4 days or more		3	0	0	0
1	restricted	male	39	elsewhere	negative	4 days or more		2	0	0	1
1	restricted	female	19	Geneva	negative	4 days or more		5	1	0	0
1	restricted	male	23	Geneva	negative	missing		3	0	0	0
1	restricted	female	32	Geneva	negative	0-3 days		4	0	1	1
1	restricted	female	58	Geneva	negative	0-3 days		2	1	0	0
1	restricted	male	31	Geneva	negative	0-3 days		2	0	0	1
1	restricted	male	31	elsewhere	negative	0-3 days		2	0	0	1
1	restricted	female	25	Geneva	negative	0-3 days		2	0	0	0
1	restricted	female	25	Geneva	negative	0-3 days		3	0	1	0
1	restricted	female	32	elsewhere	negative	0-3 days		2	0	1	0
1	restricted	male	61	Geneva	negative	0-3 days		4	0	0	0
1	restricted	female	61	Geneva	negative	0-3 days		4	0	0	0
1	restricted	female	45	Geneva	negative	0-3 days		3	0	1	1
1	restricted	female	26	elsewhere	negative	0-3 days		3	0	0	1
1	extended	female	38	Geneva	negative	4 days or more		3	0	0	1
1	extended	female	29	Geneva	negative	0-3 days		3	0	1	0
1	extended	male	44	Geneva	negative	0-3 days		2	0	1	1
1	extended	female	34	Geneva	negative	0-3 days		3	0	1	0
1	extended	male	26	Geneva	negative	0-3 days		2	0	1	0
1	extended	female	43	Geneva	negative	0-3 days		2	0	0	0
1	extended	female	26	elsewhere	negative	0-3 days		3	0	1	0
1	extended	female	28	Geneva	negative	missing		3	0	0	0
1	extended	female	51	elsewhere	negative	0-3 days		6	0	0	0
1	extended	female	56	elsewhere	negative	0-3 days		5	0	0	0
1	extended	female	39	Geneva	negative	0-3 days		1	0	0	1
1	extended	female	33	elsewhere	negative	0-3 days		4	0	0	0
1	extended	female	55	elsewhere	negative	0-3 days		3	0	1	0
1	extended	male	33	elsewhere	negative	4 days or more		2	0	1	0
1	extended	female	33	Geneva	negative	0-3 days		3	1	1	0
1	extended	male	32	elsewhere	negative	0-3 days		3	0	1	0
1	extended	male	60	elsewhere	negative	missing		1	2	1	0
1	extended	female	54	Geneva	negative	0-3 days		2	0	0	0
1	extended	female	32	elsewhere	negative	0-3 days		4	0	0	0
1	extended	male	48	elsewhere	negative	4 days or more		2	0	0	0
1	extended	female	17	Geneva	negative	4 days or more		1	0	0	0
1	extended	female	31	Geneva	negative	0-3 days		3	0	1	1
1	extended	female	46	elsewhere	negative	0-3 days		2	0	0	1
1	extended	female	53	elsewhere	negative	missing		4	1	1	0
1	extended	female	31	Geneva	negative	0-3 days		3	0	1	0
1	extended	female	41	elsewhere	negative	4 days or more		3	1	1	0
1	extended	female	28	Geneva	negative	missing		3	0	1	1
1	extended	male	60	Geneva	negative	0-3 days		4	0	1	0
1	extended	female	36	elsewhere	negative	missing		4	0	1	1
1	extended	female	29	Geneva	negative	0-3 days		3	0	1	1
1	extended	female	28	Geneva	negative	4 days or more		2	0	0	0
1	extended	female	23	Geneva	negative	4 days or more		2	0	0	0
1	extended	female	35	Geneva	negative	4 days or more		4	0	0	0
1	extended	female	53	elsewhere	negative	0-3 days		2	1	0	0
1	extended	female	28	Geneva	negative	0-3 days		5	0	0	0
1	extended	female	41	elsewhere	negative	4 days or more		3	0	0	1
1	extended	female	38	Geneva	negative	4 days or more		5	0	0	1
1	extended	female	39	Geneva	negative	4 days or more		1	1	1	0
1	extended	male	61	elsewhere	negative	4 days or more		3	2	0	0
1	extended	female	29	Geneva	negative	0-3 days		2	0	1	0
1	extended	female	41	Geneva	negative	missing		2	0	0	0
1	extended	female	33	Geneva	negative	4 days or more		7	1	0	0
1	extended	female	27	elsewhere	negative	0-3 days		5	0	1	0
1	extended	female	44	elsewhere	negative	4 days or more		4	0	1	0
1	extended	male	53	elsewhere	negative	0-3 days		2	0	0	1
1	extended	female	43	elsewhere	negative	4 days or more		4	1	0	0
1	extended	female	27	Geneva	negative	4 days or more		2	0	1	0
1	extended	male	19	Geneva	negative	0-3 days		2	0	1	0
1	extended	male	29	Geneva	negative	4 days or more		2	0	1	0
1	extended	female	24	Geneva	negative	4 days or more		2	0	1	0
1	extended	female	31	Geneva	negative	4 days or more		6	0	0	0
1	extended	male	32	Geneva	negative	0-3 days		1	1	1	0
1	extended	female	41	elsewhere	negative	0-3 days		3	0	0	0
1	extended	male	30	Geneva	negative	4 days or more		6	0	1	1
1	extended	male	26	Geneva	negative	0-3 days		3	0	1	0
1	extended	female	46	Geneva	negative	0-3 days		6	1	0	0
1	extended	male	32	elsewhere	negative	0-3 days		1	0	0	0
1	extended	female	45	elsewhere	negative	0-3 days		3	0	0	0
1	extended	female	24	Geneva	negative	4 days or more		2	0	0	0
1	extended	female	30	Geneva	negative	4 days or more		4	0	0	0
1	extended	male	48	elsewhere	negative	0-3 days		2	0	0	0
1	extended	female	35	Geneva	negative	4 days or more		2	0	0	0
1	extended	male	28	elsewhere	negative	0-3 days		2	0	1	0
1	extended	male	32	Geneva	negative	0-3 days		2	0	0	0
1	extended	female	33	Geneva	negative	missing		3	0	0	0
1	extended	female	36	Geneva	negative	0-3 days		3	1	0	0
1	extended	female	41	Geneva	negative	4 days or more		4	0	0	1
1	extended	female	34	Geneva	negative	0-3 days		2	0	0	0
1	extended	female	30	elsewhere	negative	0-3 days		4	0	0	0
1	extended	male	36	Geneva	negative	0-3 days		2	0	0	1
1	extended	female	30	elsewhere	negative	4 days or more		3	0	0	0
1	extended	female	27	Geneva	negative	0-3 days		1	0	1	1
1	extended	female	44	Geneva	negative	0-3 days		5	0	0	0
1	extended	female	30	elsewhere	negative	0-3 days		2	0	0	0
1	extended	male	51	elsewhere	negative	4 days or more		4	0	0	1
1	extended	female	26	elsewhere	negative	4 days or more		4	0	0	0
1	extended	female	37	Geneva	negative	4 days or more		1	0	0	0
1	extended	male	45	elsewhere	negative	4 days or more		4	0	0	0
1	extended	female	57	Geneva	negative	4 days or more		2	1	0	0
1	extended	female	46	elsewhere	negative	0-3 days		3	0	1	0
1	extended	male	37	Geneva	negative	0-3 days		3	1	0	0
1	extended	female	50	Geneva	negative	0-3 days		2	0	0	0
1	extended	female	32	Geneva	negative	0-3 days		1	0	0	1
1	extended	female	39	elsewhere	negative	missing		1	0	0	0
1	extended	male	32	Geneva	negative	0-3 days		2	1	1	0
1	extended	female	48	Geneva	negative	0-3 days		3	1	0	0
1	extended	female	60	elsewhere	negative	0-3 days		4	1	0	0
1	extended	male	62	Geneva	negative	missing		1	0	1	0
1	extended	male	59	Geneva	negative	missing		3	0	1	0
1	extended	female	46	Geneva	negative	4 days or more		3	0	0	0
1	extended	female	36	Geneva	negative	missing		1	0	0	1
1	extended	female	27	Geneva	negative	4 days or more		4	1	0	0
1	extended	female	52	Geneva	negative	0-3 days		2	1	0	0
1	extended	female	25	Geneva	negative	0-3 days		2	0	0	1
1	extended	male	26	Geneva	negative	0-3 days		1	0	0	1
1	extended	female	45	Geneva	negative	missing		4	0	0	0
1	extended	male	34	elsewhere	negative	0-3 days		3	2	0	0
1	extended	female	31	Geneva	negative	0-3 days		2	0	1	0
1	extended	male	55	elsewhere	negative	0-3 days		2	0	0	0
1	extended	female	27	Geneva	negative	0-3 days		5	0	0	0
1	extended	female	37	Geneva	negative	4 days or more		3	1	0	0
1	extended	female	27	Geneva	negative	0-3 days		2	0	0	1
1	extended	female	21	elsewhere	negative	missing		3	0	0	0
1	extended	female	27	Geneva	negative	0-3 days		2	0	0	0
1	extended	female	49	elsewhere	negative	0-3 days		2	0	0	1
1	extended	female	45	elsewhere	negative	4 days or more		2	0	0	0
1	extended	female	28	Geneva	negative	0-3 days		3	0	1	0
1	extended	female	59	elsewhere	negative	4 days or more		2	0	0	0
1	extended	male	40	elsewhere	negative	0-3 days		2	0	1	0
1	extended	male	27	Geneva	negative	4 days or more		1	0	0	0
1	extended	female	34	Geneva	negative	0-3 days		3	0	0	0
1	extended	female	42	elsewhere	negative	0-3 days		3	0	0	0
1	extended	female	51	Geneva	negative	missing		3	0	0	1
1	extended	female	44	elsewhere	negative	missing		2	1	1	0
1	extended	female	34	elsewhere	negative	4 days or more		3	0	1	0
1	extended	female	27	Geneva	negative	missing		3	0	1	1
1	extended	female	33	Geneva	negative	missing		6	0	0	0
1	extended	female	44	Geneva	negative	4 days or more		1	0	0	0
1	extended	female	59	elsewhere	negative	4 days or more		2	0	0	0
1	extended	female	25	Geneva	negative	0-3 days		2	0	1	0
1	extended	male	33	Geneva	negative	4 days or more		2	0	0	1
1	extended	male	22	Geneva	negative	4 days or more		4	0	0	0
1	extended	female	35	Geneva	negative	4 days or more		2	0	0	1
1	extended	male	31	Geneva	negative	0-3 days		2	0	0	0
1	extended	male	26	Geneva	negative	4 days or more		2	0	1	0
1	extended	female	47	elsewhere	negative	missing		3	0	0	0
1	extended	female	28	Geneva	negative	4 days or more		1	1	0	0
1	extended	female	58	elsewhere	negative	4 days or more		4	0	0	0
1	extended	female	31	elsewhere	negative	0-3 days		1	0	0	0
1	extended	female	22	Geneva	negative	missing		5	0	1	0
1	extended	female	47	Geneva	negative	0-3 days		5	0	0	0
1	extended	male	39	Geneva	negative	0-3 days		3	0	0	1
1	extended	female	37	Geneva	negative	0-3 days		3	0	0	0
1	extended	male	42	Geneva	negative	0-3 days		2	0	0	0
1	extended	female	35	Geneva	negative	0-3 days		2	0	1	1
1	extended	female	36	Geneva	negative	4 days or more		3	0	0	0
1	extended	female	33	elsewhere	negative	0-3 days		3	0	0	0
1	extended	male	57	Geneva	negative	0-3 days		4	3	0	0
1	extended	female	40	Geneva	negative	0-3 days		1	0	0	0
1	extended	female	52	Geneva	negative	4 days or more		1	0	0	1
1	extended	male	52	Geneva	negative	0-3 days		2	1	0	0
1	extended	female	26	Geneva	negative	0-3 days		2	1	1	1
1	extended	female	44	Geneva	negative	4 days or more		4	0	1	0
1	extended	female	37	Geneva	negative	4 days or more		3	0	0	0
1	extended	female	41	elsewhere	negative	missing		2	0	1	1
1	extended	male	53	Geneva	negative	0-3 days		3	0	0	0
1	extended	male	44	elsewhere	negative	0-3 days		3	1	0	0
1	extended	female	52	elsewhere	negative	0-3 days		3	0	0	0
1	extended	male	26	Geneva	negative	0-3 days		3	0	1	0
1	extended	female	41	Geneva	negative	0-3 days		4	0	1	0
1	extended	female	25	Geneva	negative	4 days or more		1	0	1	0
1	extended	male	25	Geneva	negative	0-3 days		3	0	0	1
1	extended	female	34	elsewhere	negative	missing		3	1	1	1
1	extended	male	47	elsewhere	negative	4 days or more		2	0	1	0
1	extended	female	26	Geneva	negative	0-3 days		3	0	1	0
1	extended	female	52	elsewhere	negative	missing		2	2	0	0
1	extended	female	55	elsewhere	negative	missing		2	0	0	0
1	extended	female	44	elsewhere	negative	0-3 days		3	0	0	1
1	extended	male	35	Geneva	negative	0-3 days		1	0	1	0
1	extended	female	34	elsewhere	negative	missing		3	0	1	0
1	extended	male	31	Geneva	negative	0-3 days		2	0	1	0
1	extended	female	46	elsewhere	negative	0-3 days		3	0	0	0
1	extended	female	47	Geneva	negative	0-3 days		3	2	1	1
1	extended	male	45	elsewhere	negative	0-3 days		5	0	0	1
1	extended	female	35	elsewhere	negative	0-3 days		2	1	1	0
1	extended	female	32	Geneva	negative	0-3 days		3	0	1	0
1	extended	female	56	elsewhere	negative	missing		5	0	0	0
1	extended	male	32	elsewhere	negative	4 days or more		5	0	1	0
1	extended	female	23	Geneva	negative	missing		2	0	0	0
1	extended	female	26	Geneva	negative	4 days or more		3	0	1	0
1	extended	female	52	elsewhere	negative	0-3 days		4	1	0	1
1	extended	female	34	Geneva	negative	4 days or more		5	0	1	1
1	extended	female	46	Geneva	negative	4 days or more		3	0	0	0
1	extended	female	42	Geneva	negative	0-3 days		5	0	0	0
1	extended	female	41	Geneva	negative	4 days or more		3	2	0	0
1	extended	male	35	elsewhere	negative	0-3 days		3	0	0	0
1	extended	female	31	Geneva	negative	4 days or more		6	0	0	0
1	extended	female	36	Geneva	negative	0-3 days		2	0	1	0
1	extended	male	41	Geneva	negative	0-3 days		2	0	0	0
1	extended	female	49	Geneva	negative	4 days or more		2	0	1	0
1	extended	female	43	elsewhere	negative	0-3 days		3	1	1	0
1	extended	female	25	elsewhere	negative	4 days or more		2	0	1	0
1	extended	female	29	Geneva	negative	4 days or more		2	0	0	0
1	extended	male	30	Geneva	negative	0-3 days		3	0	1	1
1	extended	female	50	elsewhere	negative	0-3 days		1	0	0	0
1	extended	male	40	Geneva	negative	0-3 days		1	0	0	0
1	extended	female	60	elsewhere	negative	0-3 days		2	0	0	0
1	extended	female	28	elsewhere	negative	missing		3	0	1	0
1	extended	female	29	Geneva	negative	0-3 days		4	0	0	0
1	extended	female	35	elsewhere	negative	missing		2	0	1	0
1	extended	female	42	Geneva	negative	0-3 days		4	0	0	0
1	extended	female	55	elsewhere	negative	0-3 days		2	1	0	0
1	extended	female	61	elsewhere	negative	4 days or more		2	2	0	0
1	extended	female	31	Geneva	negative	0-3 days		3	0	1	0
1	extended	female	36	elsewhere	negative	missing		1	0	0	1
1	extended	female	31	elsewhere	negative	4 days or more		2	1	0	1
1	extended	female	40	elsewhere	negative	0-3 days		2	0	1	0
1	extended	male	48	Geneva	negative	0-3 days		1	0	0	0
1	restricted	female	20	elsewhere	not tested	4 days or more		1	1	0	1
1	extended	male	24	Geneva	not tested	0-3 days		2	0	0	0
1	extended	female	56	elsewhere	not tested	0-3 days		1	0	0	0
1	extended	male	32	Geneva	not tested	missing		1	0	0	1
1	restricted	male	34	Geneva	positive	0-3 days		2	0	0	1	0	0
1	restricted	male	51	Geneva	positive	4 days or more		4	0	0	0	0	0
1	restricted	male	55	Geneva	positive	0-3 days		5	1	1	0	0	0
1	restricted	male	68	Geneva	positive	4 days or more		5	1	1	0	0	0
1	restricted	female	66	Geneva	positive	missing		2	1	0	0	0	0
1	restricted	female	59	Geneva	positive	4 days or more		7	0	0	1	1	1
1	restricted	male	25	Geneva	positive	0-3 days		4	0	0	1	0	0
1	restricted	female	37	Geneva	positive	0-3 days		4	0	1	0	0	0
1	restricted	male	66	Geneva	positive	0-3 days		4	5	1	0	0	0
1	restricted	male	21	Geneva	positive	missing		3	0	1	0	0	0
1	restricted	male	34	elsewhere	positive	0-3 days		3	0	1	0	0	0
1	restricted	female	48	elsewhere	positive	0-3 days		4	0	0	0	0	0
1	restricted	female	65	Geneva	positive	0-3 days		3	1	0	0	0	0
1	restricted	female	26	elsewhere	positive	0-3 days		2	0	1	0	0	0
1	restricted	female	37	Geneva	positive	4 days or more		2	1	0	0	0	0
1	restricted	male	28	Geneva	positive	0-3 days		6	0	1	0	0	0
1	restricted	male	20	Geneva	positive	4 days or more		1	0	1	0	0	0
1	extended	female	34	Geneva	positive	0-3 days		4	0	0	0	0	0
1	extended	female	27	Geneva	positive	0-3 days		3	0	0	0	0	0
1	extended	male	40	Geneva	positive	4 days or more		3	1	0	1	0	1
1	extended	female	30	Geneva	positive	0-3 days		4	0	0	0	0	0
1	extended	male	56	elsewhere	positive	0-3 days		5	0	0	0	0	0
1	extended	female	35	Geneva	positive	0-3 days		5	1	1	0	0	0
1	extended	male	35	Geneva	positive	0-3 days		4	0	0	0	0	0
1	extended	female	24	Geneva	positive	0-3 days		4	0	0	1	0	0
1	extended	female	45	elsewhere	positive	4 days or more		3	0	0	0	0	0
1	extended	female	31	Geneva	positive	0-3 days		3	0	1	0	0	0
1	extended	female	47	elsewhere	positive	4 days or more		3	0	0	1	0	0
2	extended	female	25	Geneva	positive	4 days or more		3	0	0	0	0	0
1	extended	female	46	Geneva	positive	0-3 days		3	0	0	0	0	0
1	restricted	female	20	Geneva	negative	4 days or more		3	1	0	0
1	restricted	male	32	Geneva	negative	4 days or more		3	0	0	0
1	restricted	female	53	Geneva	negative	4 days or more		4	0	0	0
1	restricted	female	43	Geneva	negative	4 days or more		6	1	0	0
1	restricted	female	29	Geneva	negative	0-3 days		3	0	1	0
1	restricted	male	27	elsewhere	negative	4 days or more		4	0	0	1
1	restricted	male	63	Geneva	negative	4 days or more		6	1	0	0
1	restricted	male	38	Geneva	negative	0-3 days		2	1	0	0
1	restricted	female	28	Geneva	negative	4 days or more		5	0	0	0
1	restricted	female	28	Geneva	negative	0-3 days		7	0	0	0
1	restricted	male	50	Geneva	negative	0-3 days		3	1	0	0
1	restricted	male	43	Geneva	negative	0-3 days		3	0	0	1
1	restricted	female	35	Geneva	negative	0-3 days		2	2	0	0
1	restricted	female	59	Geneva	negative	4 days or more		1	2	0	0
1	restricted	male	19	Geneva	negative	0-3 days		5	0	0	0
1	restricted	male	35	Geneva	negative	4 days or more		1	0	0	0
1	restricted	female	32	Geneva	negative	0-3 days		3	0	1	0
1	restricted	male	36	elsewhere	negative	0-3 days		4	0	0	0
1	restricted	male	86	Geneva	negative	4 days or more		3	3	0	0
1	restricted	male	29	Geneva	negative	4 days or more		2	0	0	0
1	restricted	male	58	Geneva	negative	0-3 days		2	1	0	0
1	restricted	female	56	Geneva	negative	0-3 days		6	2	0	0
1	restricted	female	28	Geneva	negative	4 days or more		6	1	0	0
1	restricted	female	54	elsewhere	negative	missing		2	0	1	0
1	restricted	female	47	Geneva	negative	0-3 days		6	0	0	0
1	restricted	male	48	Geneva	negative	0-3 days		5	0	0	0
1	restricted	male	57	Geneva	negative	4 days or more		1	0	0	0
1	restricted	female	40	Geneva	negative	0-3 days		5	1	0	0
1	restricted	female	54	Geneva	negative	4 days or more		2	1	0	0
1	restricted	female	31	Geneva	negative	4 days or more		5	1	0	0
1	restricted	male	42	Geneva	negative	0-3 days		5	1	0	0
1	restricted	female	76	Geneva	negative	0-3 days		2	1	1	0
1	restricted	female	40	Geneva	negative	4 days or more		1	1	1	0
1	restricted	female	36	Geneva	negative	4 days or more		5	0	1	0
1	restricted	male	30	Geneva	negative	0-3 days		1	0	0	0
1	restricted	male	39	Geneva	negative	4 days or more		3	0	0	0
1	restricted	female	72	Geneva	negative	4 days or more		1	1	0	0
1	restricted	male	36	Geneva	negative	4 days or more		1	0	0	0
1	restricted	female	28	Geneva	negative	missing		3	0	0	0
1	restricted	female	26	Geneva	negative	0-3 days		3	0	0	0
1	extended	male	19	Geneva	negative	0-3 days		1	0	0	0
1	extended	female	32	elsewhere	negative	4 days or more		2	0	1	0
1	extended	male	39	Geneva	negative	0-3 days		3	1	0	0
1	extended	female	38	Geneva	negative	0-3 days		3	0	0	1
1	extended	female	41	elsewhere	negative	0-3 days		2	0	0	1
1	extended	female	29	elsewhere	negative	0-3 days		3	0	1	0
1	extended	female	40	elsewhere	negative	0-3 days		1	0	1	0
1	extended	male	24	Geneva	negative	0-3 days		1	0	0	0
1	extended	female	30	Geneva	negative	0-3 days		4	0	0	1
1	extended	female	48	elsewhere	negative	missing		3	0	0	0
1	extended	male	30	Geneva	negative	4 days or more		3	1	1	0
1	extended	female	51	Geneva	negative	0-3 days		1	0	0	0
1	extended	female	29	Geneva	negative	0-3 days		3	0	1	0
1	extended	female	35	Geneva	negative	0-3 days		5	0	1	0
1	extended	female	33	Geneva	negative	0-3 days		4	0	0	0
1	extended	female	39	Geneva	negative	0-3 days		1	0	1	0
1	extended	female	27	Geneva	negative	4 days or more		2	0	0	0
1	extended	male	36	elsewhere	negative	4 days or more		3	2	0	0
1	extended	female	31	Geneva	negative	0-3 days		4	0	0	0
1	extended	female	25	Geneva	negative	0-3 days		1	1	1	0
1	extended	female	30	elsewhere	negative	0-3 days		3	1	0	0
1	extended	female	29	Geneva	negative	0-3 days		1	0	0	0
1	extended	female	26	elsewhere	negative	0-3 days		2	0	1	1
1	extended	female	34	Geneva	negative	0-3 days		2	0	1	0
1	extended	female	53	Geneva	negative	4 days or more		3	0	0	0
1	extended	female	25	Geneva	negative	0-3 days		2	0	0	0
1	extended	female	43	Geneva	negative	0-3 days		3	0	1	0
1	extended	female	61	elsewhere	negative	4 days or more		2	1	0	0
1	extended	male	41	elsewhere	negative	0-3 days		3	0	0	0
1	extended	female	54	elsewhere	negative	4 days or more		4	0	0	0
1	extended	female	52	Geneva	negative	0-3 days		3	1	0	0
1	extended	male	64	elsewhere	negative	4 days or more		2	0	0	0
1	extended	female	46	Geneva	negative	0-3 days		4	0	0	0
1	extended	female	48	elsewhere	negative	4 days or more		4	0	0	0
1	extended	female	31	Geneva	negative	0-3 days		3	0	0	0
1	extended	female	46	Geneva	negative	0-3 days		4	1	0	1
1	extended	male	35	Geneva	negative	missing		4	1	1	0
1	extended	female	47	elsewhere	negative	0-3 days		3	0	1	0
1	extended	female	32	Geneva	negative	4 days or more		3	0	0	0
1	extended	female	61	Geneva	negative	0-3 days		3	0	0	1
1	extended	female	39	Geneva	negative	0-3 days		5	0	0	1
1	extended	female	50	Geneva	negative	0-3 days		4	1	0	0
1	extended	female	43	Geneva	negative	4 days or more		3	0	0	0
1	extended	male	60	elsewhere	negative	4 days or more		1	1	0	0
1	extended	female	39	elsewhere	negative	4 days or more		3	0	1	0
1	extended	female	56	Geneva	negative	0-3 days		2	0	0	0
1	extended	female	34	Geneva	negative	0-3 days		2	0	0	0
1	extended	female	45	elsewhere	negative	missing		3	0	1	0
1	extended	male	29	Geneva	negative	0-3 days		1	0	1	0
1	extended	female	39	Geneva	negative	0-3 days		3	0	1	0
1	extended	female	35	Geneva	negative	0-3 days		2	0	0	0
1	extended	female	39	elsewhere	negative	0-3 days		3	0	0	0
1	extended	female	31	Geneva	negative	4 days or more		3	0	0	0
1	extended	female	61	elsewhere	negative	0-3 days		4	0	1	0
1	extended	female	55	Geneva	negative	0-3 days		4	0	0	0
1	extended	female	29	Geneva	negative	0-3 days		6	0	0	0
1	extended	female	25	Geneva	negative	missing		3	0	0	0
1	restricted	female	49	Geneva	positive	4 days or more		3	0	1	0	1	1
1	restricted	female	19	Geneva	positive	0-3 days		2	0	0	0	0	0
1	restricted	male	32	Geneva	positive	0-3 days		2	0	1	0	0	0
1	restricted	male	29	Geneva	positive	0-3 days		1	0	0	1	0	1
1	restricted	male	35	Geneva	positive	0-3 days		4	0	0	0	0	0
1	restricted	female	61	Geneva	positive	0-3 days		4	0	0	0	0	0
1	restricted	female	19	Geneva	positive	4 days or more		1	0	0	0	0	0
1	restricted	female	26	Geneva	positive	0-3 days		6	0	1	0	1	1
1	restricted	male	71	Geneva	positive	0-3 days		3	1	0	0	1	1
1	restricted	male	37	Geneva	positive	4 days or more		4	0	0	1	0	1
1	restricted	female	47	Geneva	positive	4 days or more		5	0	0	1	1	1
1	restricted	female	63	Geneva	positive	0-3 days		5	0	0	0	0	0
1	restricted	male	58	elsewhere	positive	0-3 days		3	0	1	0	0	0
1	restricted	male	44	Geneva	positive	0-3 days		3	0	1	0	0	1
1	restricted	female	26	elsewhere	positive	4 days or more		5	0	0	0	0	0
1	restricted	male	27	Geneva	positive	4 days or more		4	0	0	0	0	0
1	extended	male	63	elsewhere	positive	0-3 days		2	0	0	0	0	0
1	extended	female	51	elsewhere	positive	0-3 days		4	0	0	0	0	0
1	extended	female	54	Geneva	positive	4 days or more		4	0	0	0	0	0
1	extended	female	47	Geneva	positive	0-3 days		2	0	0	1	0	0
1	extended	female	51	elsewhere	positive	0-3 days		5	1	0	0	0	0
1	extended	male	35	elsewhere	positive	0-3 days		2	0	0	0	0	0
1	extended	male	28	Geneva	positive	0-3 days		4	0	0	1	0	0
1	restricted	male	44	Geneva	negative	4 days or more		2	0	0	0
1	restricted	female	58	Geneva	negative	0-3 days		5	0	0	1
1	restricted	male	16	Geneva	negative	0-3 days		2	0	1	0
1	restricted	male	41	Geneva	negative	missing		1	1	0	0
1	restricted	female	38	Geneva	negative	4 days or more		5	0	0	0
1	restricted	female	41	Geneva	negative	0-3 days		3	0	0	0
1	restricted	male	43	Geneva	negative	4 days or more		5	0	1	0
1	restricted	female	36	Geneva	negative	0-3 days		4	0	0	0
1	restricted	male	19	Geneva	negative	0-3 days		4	0	0	0
1	restricted	female	31	Geneva	negative	4 days or more		6	0	0	0
1	restricted	female	61	Geneva	negative	0-3 days		3	0	0	0
1	restricted	female	18	Geneva	negative	4 days or more		2	1	0	1
1	restricted	female	61	Geneva	negative	missing		2	2	0	0
1	restricted	female	37	Geneva	negative	0-3 days		3	0	0	0
1	restricted	male	33	Geneva	negative	missing		3	0	0	0
1	restricted	male	49	Geneva	negative	0-3 days		2	0	0	0
1	restricted	male	38	Geneva	negative	0-3 days		2	0	0	0
1	restricted	female	66	Geneva	negative	0-3 days		5	1	1	1
1	restricted	female	41	Geneva	negative	0-3 days		5	1	0	0
1	restricted	female	23	Geneva	negative	missing		3	0	0	0
1	restricted	male	93	Geneva	negative	missing		6	5	0	0
1	restricted	male	45	Geneva	negative	missing		3	0	0	1
1	restricted	female	31	Geneva	negative	4 days or more		2	0	1	0
1	restricted	male	39	Geneva	negative	0-3 days		2	0	0	0
1	restricted	female	30	Geneva	negative	missing		3	0	0	0
1	restricted	female	26	Geneva	negative	4 days or more		3	0	0	0
1	restricted	male	63	elsewhere	negative	4 days or more		2	1	0	0
1	restricted	male	41	elsewhere	negative	0-3 days		2	0	0	0
1	restricted	female	50	Geneva	negative	0-3 days		3	2	0	0
1	restricted	male	23	elsewhere	negative	missing		3	1	0	0
1	restricted	female	64	Geneva	negative	0-3 days		2	1	0	0
1	restricted	female	22	Geneva	negative	4 days or more		1	0	0	0
1	restricted	female	48	Geneva	negative	missing		2	1	0	0
1	restricted	male	40	Geneva	negative	0-3 days		5	1	0	0
1	restricted	male	26	Geneva	negative	4 days or more		2	0	0	0
1	restricted	female	47	Geneva	negative	0-3 days		2	0	0	0
1	restricted	female	59	Geneva	negative	0-3 days		5	0	0	0
1	restricted	male	28	Geneva	negative	4 days or more		2	0	0	1
1	restricted	female	51	Geneva	negative	0-3 days		2	0	0	0
1	restricted	male	40	Geneva	negative	4 days or more		1	0	0	0
1	restricted	male	25	Geneva	negative	0-3 days		6	0	1	0
1	restricted	male	30	Geneva	negative	0-3 days		4	0	0	0
1	restricted	female	48	Geneva	negative	missing		2	1	0	0
1	restricted	female	68	Geneva	negative	0-3 days		4	1	0	1
1	restricted	female	30	Geneva	negative	4 days or more		6	1	0	0
1	restricted	female	44	Geneva	negative	4 days or more		4	0	0	1
1	restricted	female	19	Geneva	negative	4 days or more		3	0	0	0
1	restricted	female	61	elsewhere	negative	4 days or more		4	1	0	0
1	restricted	male	59	Geneva	negative	0-3 days		3	1	1	0
1	restricted	male	47	elsewhere	negative	4 days or more		5	0	0	0
1	restricted	male	32	Geneva	negative	missing		2	0	0	0
1	restricted	male	39	Geneva	negative	0-3 days		3	0	0	0
1	restricted	female	52	Geneva	negative	4 days or more		7	0	1	0
1	restricted	male	31	Geneva	negative	0-3 days		5	0	0	0
1	restricted	male	34	Geneva	negative	0-3 days		3	0	0	1
1	restricted	male	40	Geneva	negative	0-3 days		5	0	0	0
1	restricted	male	31	elsewhere	negative	0-3 days		6	0	0	0
1	restricted	female	58	Geneva	negative	4 days or more		3	0	0	0
1	restricted	male	22	Geneva	negative	0-3 days		4	0	1	1
1	restricted	male	16	Geneva	negative	4 days or more		2	0	1	0
1	restricted	male	76	Geneva	negative	missing		3	2	0	0
1	restricted	female	57	Geneva	negative	4 days or more		3	0	0	0
1	restricted	female	55	Geneva	negative	0-3 days		4	0	0	0
1	restricted	female	55	Geneva	negative	missing		1	1	0	0
1	restricted	male	62	Geneva	negative	missing		2	0	0	0
1	restricted	female	48	Geneva	negative	missing		5	0	0	0
1	restricted	male	47	Geneva	negative	0-3 days		3	0	0	0
1	restricted	female	22	Geneva	negative	4 days or more		4	1	0	0
1	restricted	male	51	elsewhere	negative	4 days or more		3	0	1	1
1	restricted	female	36	Geneva	negative	0-3 days		4	0	1	0
1	restricted	male	23	Geneva	negative	4 days or more		5	0	0	0
1	restricted	male	84	Geneva	negative	0-3 days		2	2	0	0
1	restricted	female	36	Geneva	negative	missing		3	0	1	0
1	restricted	male	26	Geneva	negative	0-3 days		3	0	0	0
1	restricted	male	17	Geneva	negative	0-3 days		6	0	0	0
1	restricted	female	25	elsewhere	negative	missing		2	0	0	0
1	restricted	female	23	Geneva	negative	4 days or more		3	0	1	1
1	extended	female	45	Geneva	negative	4 days or more		1	1	0	0
1	extended	female	34	Geneva	negative	0-3 days		2	0	0	0
1	extended	male	31	Geneva	negative	4 days or more		3	0	0	0
1	extended	male	62	Geneva	negative	0-3 days		1	1	1	1
1	extended	female	35	Geneva	negative	0-3 days		2	0	0	0
1	extended	female	58	Geneva	negative	0-3 days		4	0	0	0
1	extended	female	47	Geneva	negative	0-3 days		5	0	1	0
1	extended	male	32	Geneva	negative	0-3 days		4	1	0	1
1	extended	male	27	elsewhere	negative	0-3 days		1	0	0	0
1	extended	female	24	Geneva	negative	0-3 days		2	0	0	1
1	extended	male	47	Geneva	negative	4 days or more		5	1	1	0
1	extended	female	40	Geneva	negative	0-3 days		2	0	0	0
1	extended	female	39	Geneva	negative	0-3 days		2	0	0	0
1	extended	female	31	Geneva	negative	0-3 days		6	0	0	0
1	extended	male	28	Geneva	negative	0-3 days		4	0	1	0
1	extended	male	29	Geneva	negative	0-3 days		5	0	1	0
1	extended	female	55	Geneva	negative	0-3 days		2	1	1	0
1	extended	female	28	Geneva	negative	0-3 days		3	0	0	1
1	extended	male	29	Geneva	negative	0-3 days		2	0	1	0
1	extended	female	27	Geneva	negative	0-3 days		3	0	1	0
1	extended	male	36	Geneva	negative	0-3 days		5	1	0	0
1	extended	female	34	Geneva	negative	missing		1	0	1	0
1	extended	female	30	Geneva	negative	missing		2	0	0	0
1	extended	female	47	Geneva	negative	0-3 days		4	0	0	0
1	extended	female	26	Geneva	negative	0-3 days		4	0	1	0
1	extended	female	41	Geneva	negative	0-3 days		2	0	1	0
1	extended	male	44	Geneva	negative	4 days or more		6	1	0	0
1	extended	female	55	Geneva	negative	0-3 days		2	1	1	0
1	extended	male	32	Geneva	negative	0-3 days		4	0	1	0
1	extended	female	35	Geneva	negative	4 days or more		4	0	0	0
1	extended	male	26	Geneva	negative	0-3 days		2	0	0	0
1	extended	female	36	elsewhere	negative	0-3 days		6	0	0	0
1	extended	male	39	elsewhere	negative	0-3 days		3	0	0	0
1	extended	male	62	Geneva	negative	0-3 days		2	3	1	0
1	extended	female	32	Geneva	negative	0-3 days		3	0	1	0
1	extended	female	38	Geneva	negative	0-3 days		3	0	0	0
1	extended	female	34	Geneva	negative	4 days or more		3	0	0	1
1	extended	female	39	Geneva	negative	0-3 days		2	0	0	0
1	extended	female	26	Geneva	negative	4 days or more		4	0	0	0
1	extended	male	30	Geneva	negative	missing		2	0	1	1
1	extended	female	35	Geneva	negative	0-3 days		3	0	0	0
1	extended	female	53	elsewhere	negative	0-3 days		4	0	1	0
1	extended	female	30	elsewhere	negative	4 days or more		1	0	0	1
1	extended	male	53	Geneva	negative	missing		2	0	1	0
1	extended	female	60	Geneva	negative	0-3 days		1	1	0	0
1	extended	female	27	Geneva	negative	4 days or more		2	0	0	0
1	extended	female	57	elsewhere	negative	4 days or more		1	0	0	0
1	extended	female	33	Geneva	negative	0-3 days		3	0	0	0
1	extended	female	29	Geneva	negative	0-3 days		2	0	1	0
1	extended	female	55	elsewhere	negative	0-3 days		3	0	1	0
1	extended	female	62	Geneva	negative	missing		2	0	0	0
1	extended	female	23	Geneva	negative	0-3 days		1	0	0	0
1	extended	male	39	elsewhere	negative	0-3 days		3	0	0	0
1	extended	female	31	elsewhere	negative	0-3 days		2	0	0	0
1	extended	male	42	Geneva	negative	0-3 days		4	0	0	0
1	extended	female	33	Geneva	negative	0-3 days		5	1	1	0
1	extended	female	40	Geneva	negative	4 days or more		4	0	0	1
1	extended	female	34	elsewhere	negative	0-3 days		3	0	0	0
1	extended	female	42	Geneva	negative	4 days or more		5	0	0	1
1	extended	female	30	elsewhere	negative	4 days or more		6	0	1	0
1	extended	female	23	elsewhere	negative	0-3 days		3	0	0	0
1	extended	female	33	elsewhere	negative	0-3 days		3	0	0	0
1	extended	female	35	elsewhere	negative	0-3 days		3	0	0	0
1	extended	female	30	Geneva	negative	0-3 days		2	0	1	1
1	extended	female	31	Geneva	negative	4 days or more		2	0	1	0
1	extended	male	50	elsewhere	negative	0-3 days		1	0	0	0
1	extended	female	59	Geneva	negative	missing		3	0	0	0
1	extended	male	52	Geneva	negative	0-3 days		3	0	0	0
1	extended	female	54	Geneva	negative	0-3 days		3	0	0	0
1	extended	female	27	Geneva	negative	4 days or more		3	0	1	1
1	extended	male	42	Geneva	negative	0-3 days		2	1	0	0
1	extended	male	26	Geneva	negative	4 days or more		2	0	0	0
1	extended	female	26	elsewhere	negative	0-3 days		3	0	0	0
1	extended	male	48	Geneva	negative	0-3 days		4	0	0	0
1	extended	female	34	elsewhere	negative	4 days or more		2	0	1	0
1	extended	male	57	elsewhere	negative	0-3 days		1	3	1	0
1	restricted	male	52	Geneva	positive	missing		1	1	0	0	0	0
1	restricted	male	27	Geneva	positive	0-3 days		2	0	0	0	0	0
1	restricted	female	46	Geneva	positive	missing		2	1	0	0	0	0
1	restricted	male	49	Geneva	positive	missing		5	0	0	0	0	0
1	restricted	male	39	Geneva	positive	missing		3	0	0	0	0	0
1	restricted	female	94	Geneva	positive	missing		6	6	1	0	0	0
1	restricted	female	62	Geneva	positive	0-3 days		4	1	1	0	0	0
1	restricted	female	32	Geneva	positive	0-3 days		4	0	0	1	0	0
1	restricted	female	68	Geneva	positive	0-3 days		3	1	1	0	0	0
1	restricted	male	50	Geneva	positive	4 days or more		3	0	0	0	0	0
1	restricted	male	49	Geneva	positive	0-3 days		4	0	0	0	0	0
1	restricted	male	57	Geneva	positive	0-3 days		2	1	0	0	1	1
1	restricted	male	31	Geneva	positive	0-3 days		2	0	0	0	0	0
1	restricted	female	58	Geneva	positive	0-3 days		2	0	0	0	0	0
1	restricted	male	39	Geneva	positive	4 days or more		3	0	0	0	1	1
1	restricted	female	74	Geneva	positive	0-3 days		2	2	0	0	0	0
1	restricted	female	59	Geneva	positive	4 days or more		3	0	0	0	0	0
1	restricted	male	45	Geneva	positive	0-3 days		4	0	0	0	0	0
1	restricted	male	28	Geneva	positive	0-3 days		3	1	1	0	0	0
1	restricted	female	71	Geneva	positive	missing		7	6	1	0	0	0
1	restricted	female	45	Geneva	positive	0-3 days		7	0	0	0	0	0
1	restricted	male	76	Geneva	positive	0-3 days		3	2	0	0	0	1
1	restricted	male	38	Geneva	positive	0-3 days		4	0	0	0	0	0
1	restricted	male	52	elsewhere	positive	4 days or more		3	1	1	0	0	0
1	restricted	female	74	Geneva	positive	0-3 days		3	2	0	0	0	0
1	extended	male	30	Geneva	positive	4 days or more		4	0	0	0	0	0
1	extended	female	34	Geneva	positive	4 days or more		3	1	0	0	0	0
1	extended	female	51	Geneva	positive	0-3 days		4	0	1	0	0	0
1	extended	female	46	elsewhere	positive	0-3 days		5	0	0	0	0	0
1	extended	male	43	Geneva	positive	0-3 days		5	0	1	0	0	0
1	extended	male	47	elsewhere	positive	0-3 days		2	0	1	0	0	0
1	restricted	female	38	Geneva	negative	0-3 days		1	1	0	0
1	restricted	female	73	Geneva	negative	4 days or more		1	2	0	0
1	restricted	female	51	elsewhere	negative	0-3 days		3	0	1	0
1	restricted	female	33	elsewhere	negative	0-3 days		5	0	0	0
1	restricted	female	54	Geneva	negative	0-3 days		2	2	0	0
1	restricted	male	36	Geneva	negative	4 days or more		3	0	0	0
1	restricted	male	29	Geneva	negative	0-3 days		4	0	0	0
1	restricted	male	19	Geneva	negative	missing		3	0	0	0
1	restricted	female	74	Geneva	negative	0-3 days		1	1	0	0
1	restricted	female	51	Geneva	negative	4 days or more		3	0	0	1
1	restricted	male	21	Geneva	negative	0-3 days		2	0	0	0
1	restricted	male	34	elsewhere	negative	missing		3	0	0	1
1	restricted	male	46	Geneva	negative	0-3 days		4	0	0	1
1	restricted	male	25	Geneva	negative	4 days or more		3	0	0	0
1	restricted	male	37	Geneva	negative	0-3 days		4	0	0	0
1	restricted	female	43	Geneva	negative	0-3 days		3	0	1	0
1	restricted	male	53	Geneva	negative	0-3 days		1	0	0	0
1	restricted	male	53	Geneva	negative	4 days or more		3	2	0	0
1	restricted	male	35	Geneva	negative	0-3 days		4	0	0	0
1	restricted	male	50	Geneva	negative	0-3 days		4	0	0	0
1	restricted	female	79	Geneva	negative	4 days or more		4	3	0	0
1	restricted	female	31	Geneva	negative	4 days or more		4	0	0	0
1	restricted	male	35	Geneva	negative	0-3 days		3	0	0	0
1	restricted	male	60	Geneva	negative	4 days or more		2	1	0	0
1	restricted	female	46	Geneva	negative	4 days or more		3	0	0	0
1	restricted	female	55	Geneva	negative	4 days or more		1	2	0	0
1	restricted	male	21	Geneva	negative	0-3 days		3	0	1	0
1	restricted	female	38	Geneva	negative	0-3 days		3	0	0	0
1	restricted	male	59	Geneva	negative	4 days or more		4	0	0	0
1	restricted	female	46	Geneva	negative	0-3 days		2	2	0	1
1	restricted	female	21	Geneva	negative	missing		4	1	0	0
1	restricted	male	53	Geneva	negative	4 days or more		2	0	0	0
1	restricted	female	54	Geneva	negative	0-3 days		3	2	1	0
1	restricted	male	23	Geneva	negative	0-3 days		3	0	0	0
1	restricted	male	28	Geneva	negative	0-3 days		1	0	0	0
1	restricted	male	50	Geneva	negative	0-3 days		3	0	1	0
1	restricted	female	47	Geneva	negative	0-3 days		3	0	0	0
1	restricted	female	44	Geneva	negative	4 days or more		5	1	0	1
1	restricted	female	23	Geneva	negative	0-3 days		3	0	1	0
1	restricted	female	38	Geneva	negative	4 days or more		6	1	0	0
1	restricted	female	22	Geneva	negative	0-3 days		4	1	1	0
1	restricted	female	40	Geneva	negative	4 days or more		6	1	0	0
1	restricted	female	37	Geneva	negative	4 days or more		3	2	0	0
1	restricted	female	41	Geneva	negative	0-3 days		1	0	1	0
1	restricted	male	33	Geneva	negative	4 days or more		3	0	0	0
1	restricted	female	49	Geneva	negative	0-3 days		2	1	0	0
1	restricted	male	25	Geneva	negative	4 days or more		2	0	0	0
1	restricted	female	39	elsewhere	negative	4 days or more		3	0	0	0
1	restricted	female	29	Geneva	negative	4 days or more		2	0	1	0
1	restricted	male	22	Geneva	negative	0-3 days		1	0	0	0
1	restricted	female	31	Geneva	negative	4 days or more		5	1	0	1
1	restricted	male	45	Geneva	negative	0-3 days		2	0	0	0
1	restricted	female	45	Geneva	negative	4 days or more		5	1	0	0
1	restricted	male	27	Geneva	negative	0-3 days		3	0	0	0
1	restricted	female	44	Geneva	negative	0-3 days		5	0	0	0
1	restricted	female	41	Geneva	negative	4 days or more		3	0	0	0
1	restricted	female	21	Geneva	negative	0-3 days		3	0	0	0
1	restricted	male	50	Geneva	negative	missing		2	2	0	0
1	restricted	female	22	Geneva	negative	0-3 days		5	0	0	1
1	restricted	male	21	Geneva	negative	0-3 days		2	0	0	1
1	restricted	male	45	Geneva	negative	0-3 days		3	0	0	0
1	restricted	female	38	elsewhere	negative	0-3 days		3	0	1	0
1	restricted	female	49	elsewhere	negative	4 days or more		4	0	1	0
1	restricted	female	19	Geneva	negative	4 days or more		2	0	1	0
1	restricted	female	52	Geneva	negative	4 days or more		5	0	0	0
1	restricted	male	44	Geneva	negative	missing		2	1	0	0
1	restricted	female	54	Geneva	negative	0-3 days		2	1	0	1
1	restricted	male	20	Geneva	negative	0-3 days		4	1	0	0
1	restricted	female	36	Geneva	negative	4 days or more		3	0	1	0
1	restricted	female	24	Geneva	negative	4 days or more		2	0	0	0
1	restricted	male	69	Geneva	negative	4 days or more		4	2	0	0
1	restricted	female	48	Geneva	negative	4 days or more		3	0	0	0
1	restricted	female	31	Geneva	negative	4 days or more		4	0	0	0
1	restricted	male	38	Geneva	negative	4 days or more		2	0	0	0
1	restricted	female	72	Geneva	negative	0-3 days		3	1	0	0
1	restricted	female	46	elsewhere	negative	4 days or more		2	0	1	0
1	restricted	female	47	Geneva	negative	0-3 days		2	2	1	0
1	restricted	male	38	Geneva	negative	4 days or more		3	0	0	0
1	restricted	female	56	elsewhere	negative	missing		2	0	0	0
1	restricted	male	21	Geneva	negative	0-3 days		4	0	0	0
1	restricted	male	24	Geneva	negative	4 days or more		3	0	0	0
1	restricted	male	45	Geneva	negative	4 days or more		4	0	0	0
1	restricted	female	32	Geneva	negative	4 days or more		4	1	0	0
1	restricted	female	35	Geneva	negative	4 days or more		5	1	0	0
1	restricted	female	21	Geneva	negative	4 days or more		5	0	1	0
1	restricted	male	31	Geneva	negative	missing		1	0	0	1
1	restricted	male	30	Geneva	negative	0-3 days		3	1	0	0
1	restricted	male	52	Geneva	negative	4 days or more		2	0	1	0
1	restricted	female	60	Geneva	negative	0-3 days		4	1	0	0
1	restricted	female	52	Geneva	negative	0-3 days		1	0	0	0
1	restricted	female	30	Geneva	negative	0-3 days		2	0	0	0
1	restricted	female	21	Geneva	negative	0-3 days		1	0	0	0
1	restricted	male	65	Geneva	negative	0-3 days		4	2	0	0
1	restricted	male	39	Geneva	negative	missing		3	0	1	0
1	restricted	female	37	Geneva	negative	4 days or more		2	0	0	0
1	restricted	male	49	Geneva	negative	4 days or more		3	0	0	0
1	restricted	male	67	Geneva	negative	4 days or more		3	4	0	0
1	restricted	female	41	Geneva	negative	4 days or more		3	0	1	0
1	restricted	male	39	Geneva	negative	0-3 days		4	0	1	0
1	restricted	female	53	Geneva	negative	4 days or more		3	0	0	0
1	restricted	male	43	Geneva	negative	4 days or more		3	1	0	0
1	restricted	male	45	Geneva	negative	4 days or more		3	0	0	0
1	restricted	male	41	Geneva	negative	0-3 days		4	0	0	0
1	restricted	male	23	Geneva	negative	0-3 days		1	0	0	0
1	restricted	female	62	Geneva	negative	4 days or more		4	0	1	0
1	restricted	male	56	Geneva	negative	4 days or more		4	1	0	0
1	restricted	female	41	Geneva	negative	0-3 days		4	3	0	0
1	restricted	female	22	Geneva	negative	0-3 days		4	2	0	0
1	restricted	female	34	Geneva	negative	0-3 days		2	1	1	1
1	restricted	female	33	Geneva	negative	4 days or more		3	0	0	0
1	restricted	female	35	Geneva	negative	4 days or more		6	0	0	0
1	restricted	female	53	Geneva	negative	missing		4	0	0	0
1	restricted	female	38	Geneva	negative	0-3 days		2	0	0	0
1	restricted	female	70	Geneva	negative	missing		3	2	0	1
1	restricted	female	30	Geneva	negative	4 days or more		5	0	0	0
1	extended	male	28	elsewhere	negative	0-3 days		5	0	0	0
1	extended	male	50	Geneva	negative	0-3 days		2	0	0	0
1	extended	female	22	Geneva	negative	0-3 days		2	0	1	0
1	extended	male	56	elsewhere	negative	4 days or more		4	1	1	0
1	extended	female	32	Geneva	negative	4 days or more		6	1	1	0
1	extended	male	37	elsewhere	negative	0-3 days		3	0	0	0
1	extended	male	31	elsewhere	negative	0-3 days		3	0	1	0
1	extended	female	28	elsewhere	negative	0-3 days		5	0	1	0
1	extended	female	36	elsewhere	negative	4 days or more		4	0	0	1
1	extended	female	42	elsewhere	negative	0-3 days		2	1	0	0
1	extended	female	32	Geneva	negative	0-3 days		3	0	0	0
1	extended	male	32	elsewhere	negative	4 days or more		2	1	1	0
1	extended	male	39	elsewhere	negative	0-3 days		2	0	1	0
1	extended	female	28	Geneva	negative	0-3 days		3	0	0	1
1	extended	male	39	elsewhere	negative	4 days or more		4	0	0	0
1	extended	male	26	Geneva	negative	4 days or more		3	0	0	0
1	extended	female	56	elsewhere	negative	4 days or more		1	1	1	0
1	extended	male	48	elsewhere	negative	0-3 days		1	0	0	1
1	extended	male	35	Geneva	negative	4 days or more		2	0	0	1
1	extended	male	33	Geneva	negative	0-3 days		3	0	1	0
1	extended	female	51	Geneva	negative	4 days or more		2	0	1	0
1	extended	female	62	Geneva	negative	4 days or more		5	2	0	0
1	extended	male	46	elsewhere	negative	0-3 days		4	0	1	0
1	extended	female	43	Geneva	negative	0-3 days		3	0	1	0
1	extended	male	25	Geneva	negative	0-3 days		1	1	0	1
1	extended	male	42	Geneva	negative	4 days or more		2	0	1	0
1	extended	female	32	elsewhere	negative	4 days or more		3	0	0	1
1	extended	female	56	elsewhere	negative	0-3 days		5	3	1	0
1	extended	female	31	elsewhere	negative	0-3 days		5	0	1	1
1	extended	female	56	elsewhere	negative	missing		3	0	0	0
1	extended	female	32	elsewhere	negative	4 days or more		6	0	0	0
1	extended	male	39	Geneva	negative	0-3 days		3	0	0	0
1	extended	female	44	elsewhere	negative	4 days or more		2	0	1	0
1	extended	female	45	elsewhere	negative	0-3 days		3	0	0	0
1	extended	female	33	Geneva	negative	missing		2	0	1	0
1	extended	male	18	elsewhere	negative	0-3 days		3	0	1	0
1	extended	male	38	Geneva	negative	4 days or more		1	0	0	1
1	extended	female	39	elsewhere	negative	4 days or more		1	0	1	0
1	extended	female	61	Geneva	negative	4 days or more		3	1	0	0
1	extended	female	26	Geneva	negative	0-3 days		2	0	1	1
1	extended	female	58	Geneva	negative	0-3 days		1	0	1	0
1	extended	female	52	Geneva	negative	0-3 days		1	0	1	0
1	extended	female	43	Geneva	negative	0-3 days		4	0	0	0
1	extended	female	34	elsewhere	negative	missing		1	1	0	0
1	extended	male	40	elsewhere	negative	4 days or more		2	0	0	1
1	extended	female	52	elsewhere	negative	0-3 days		3	0	1	0
1	extended	male	27	elsewhere	negative	4 days or more		2	0	0	1
1	extended	female	23	Geneva	negative	0-3 days		1	0	0	0
1	extended	female	44	elsewhere	negative	0-3 days		3	0	1	0
1	extended	male	33	Geneva	negative	missing		3	0	0	0
1	extended	female	36	elsewhere	negative	4 days or more		3	0	1	0
1	extended	female	38	Geneva	negative	0-3 days		4	0	1	1
1	extended	female	58	Geneva	negative	4 days or more		3	0	0	0
1	extended	female	56	elsewhere	negative	4 days or more		1	2	0	0
1	extended	female	40	Geneva	negative	4 days or more		2	0	0	0
1	extended	female	39	elsewhere	negative	0-3 days		4	1	1	1
1	extended	female	26	Geneva	negative	0-3 days		2	0	0	0
1	extended	female	41	Geneva	negative	4 days or more		2	0	0	0
1	extended	female	29	elsewhere	negative	0-3 days		4	0	0	0
1	extended	female	29	elsewhere	negative	0-3 days		2	0	1	0
1	extended	female	57	Geneva	negative	4 days or more		3	0	0	0
1	extended	female	41	Geneva	negative	0-3 days		1	0	1	0
1	extended	female	37	elsewhere	negative	4 days or more		4	0	1	0
1	extended	male	51	Geneva	negative	4 days or more		5	1	0	1
1	extended	male	44	Geneva	negative	0-3 days		3	0	1	0
1	extended	female	32	Geneva	negative	4 days or more		2	0	1	0
1	extended	male	58	Geneva	negative	0-3 days		2	3	0	0
1	extended	female	32	Geneva	negative	4 days or more		1	0	1	1
1	extended	male	20	Geneva	negative	0-3 days		1	1	0	0
1	extended	male	23	Geneva	negative	0-3 days		3	1	0	0
1	extended	female	33	elsewhere	negative	0-3 days		2	0	0	0
1	extended	female	61	elsewhere	negative	0-3 days		2	2	1	0
1	extended	male	64	Geneva	negative	0-3 days		3	0	0	0
1	extended	female	46	elsewhere	negative	0-3 days		4	0	1	0
1	extended	female	33	elsewhere	negative	0-3 days		3	0	0	0
1	extended	female	26	Geneva	negative	0-3 days		3	0	0	0
1	extended	female	42	Geneva	negative	0-3 days		4	0	0	0
1	extended	female	32	Geneva	negative	4 days or more		3	0	1	0
1	extended	male	30	Geneva	negative	missing		6	0	0	0
1	extended	female	37	Geneva	negative	4 days or more		4	0	1	0
1	extended	female	44	elsewhere	negative	0-3 days		5	0	0	0
1	extended	male	43	Geneva	negative	0-3 days		4	0	0	0
1	extended	female	45	Geneva	negative	missing		2	0	0	0
1	extended	male	31	Geneva	negative	0-3 days		2	0	0	1
1	extended	female	45	Geneva	negative	0-3 days		2	0	0	0
1	extended	male	42	elsewhere	negative	0-3 days		2	0	0	0
1	extended	female	55	elsewhere	negative	0-3 days		5	0	0	0
1	extended	male	50	elsewhere	negative	0-3 days		2	1	1	0
1	extended	female	55	elsewhere	negative	0-3 days		3	0	1	0
1	extended	female	31	Geneva	negative	4 days or more		3	1	0	0
1	extended	female	30	elsewhere	negative	0-3 days		3	0	0	0
1	extended	female	24	elsewhere	negative	0-3 days		3	0	0	1
1	extended	female	24	Geneva	negative	0-3 days		3	0	0	0
1	extended	female	49	Geneva	negative	missing		4	0	0	0
1	extended	female	44	elsewhere	negative	missing		3	0	0	0
1	extended	female	35	elsewhere	negative	0-3 days		4	0	0	0
1	extended	male	49	Geneva	negative	0-3 days		2	0	0	0
1	extended	female	24	Geneva	negative	missing		1	0	0	0
1	extended	male	50	elsewhere	negative	0-3 days		1	0	0	0
1	extended	female	37	elsewhere	negative	0-3 days		4	1	0	0
1	extended	male	34	elsewhere	negative	4 days or more		3	0	0	1
1	extended	male	47	Geneva	negative	4 days or more		1	3	1	0
1	extended	female	55	Geneva	negative	0-3 days		2	1	1	0
1	extended	female	57	elsewhere	negative	4 days or more		2	0	0	0
2	extended	female	25	Geneva	negative	4 days or more		2	0	1	1
1	extended	female	43	elsewhere	negative	0-3 days		2	0	0	0
1	extended	female	33	Geneva	negative	0-3 days		2	0	0	0
1	extended	female	38	Geneva	negative	0-3 days		3	0	0	0
1	extended	female	34	Geneva	negative	0-3 days		3	0	1	0
1	extended	female	53	elsewhere	negative	4 days or more		3	0	1	0
1	extended	female	37	Geneva	negative	4 days or more		1	0	0	0
1	extended	female	39	Geneva	negative	0-3 days		1	0	0	0
1	extended	male	41	Geneva	negative	4 days or more		2	1	0	1
1	extended	female	42	elsewhere	negative	4 days or more		4	1	0	1
1	extended	female	45	Geneva	negative	0-3 days		2	0	1	0
1	extended	male	25	Geneva	negative	0-3 days		2	0	1	0
1	extended	female	26	elsewhere	negative	0-3 days		3	0	1	0
1	extended	female	48	Geneva	negative	4 days or more		2	0	1	0
1	extended	female	29	Geneva	negative	0-3 days		3	1	1	0
1	extended	female	33	Geneva	negative	0-3 days		4	0	0	0
1	extended	female	35	Geneva	negative	0-3 days		5	0	0	0
1	extended	female	28	Geneva	negative	4 days or more		2	0	1	0
1	extended	female	43	Geneva	negative	4 days or more		2	0	1	0
1	extended	female	23	Geneva	negative	4 days or more		4	0	0	1
1	extended	male	55	Geneva	negative	4 days or more		1	0	0	0
1	extended	female	31	elsewhere	negative	0-3 days		2	1	0	1
1	extended	female	63	elsewhere	negative	4 days or more		2	1	1	0
1	extended	male	30	Geneva	negative	0-3 days		4	0	0	0
1	extended	male	28	Geneva	negative	0-3 days		5	0	0	1
1	extended	female	54	elsewhere	negative	0-3 days		3	1	0	0
1	extended	female	50	Geneva	negative	0-3 days		2	2	0	0
1	extended	male	39	elsewhere	negative	4 days or more		3	0	0	0
1	extended	female	43	elsewhere	negative	0-3 days		3	0	1	0
1	extended	female	30	Geneva	negative	0-3 days		2	0	1	0
1	extended	female	48	elsewhere	negative	0-3 days		3	0	0	0
1	extended	female	51	elsewhere	negative	0-3 days		3	0	1	0
1	extended	female	46	Geneva	negative	0-3 days		2	1	0	1
1	extended	female	23	Geneva	negative	4 days or more		4	0	0	0
1	extended	female	55	Geneva	negative	4 days or more		6	0	0	0
1	extended	female	32	Geneva	negative	0-3 days		3	0	1	0
1	extended	male	60	elsewhere	negative	0-3 days		3	1	0	0
1	extended	male	27	elsewhere	negative	0-3 days		4	0	1	0
1	extended	male	31	Geneva	negative	0-3 days		2	0	1	0
1	extended	male	37	elsewhere	negative	0-3 days		2	0	1	0
1	extended	female	44	elsewhere	negative	0-3 days		3	0	1	0
1	extended	male	26	Geneva	negative	0-3 days		3	0	0	1
1	extended	female	34	elsewhere	negative	0-3 days		3	0	1	0
1	extended	female	53	Geneva	negative	0-3 days		2	1	0	0
1	extended	male	24	Geneva	negative	0-3 days		3	0	0	1
1	extended	female	33	Geneva	negative	4 days or more		7	0	0	0
1	extended	female	45	Geneva	negative	0-3 days		3	0	0	0
1	extended	male	31	Geneva	negative	0-3 days		2	0	0	0
1	extended	female	45	Geneva	negative	4 days or more		4	0	0	0
1	extended	female	27	elsewhere	negative	0-3 days		4	0	0	0
1	extended	male	26	Geneva	negative	0-3 days		2	0	1	0
1	extended	male	61	elsewhere	negative	0-3 days		2	1	1	0
1	extended	female	48	Geneva	negative	0-3 days		2	1	0	0
1	extended	female	25	elsewhere	negative	0-3 days		3	0	0	0
1	extended	female	52	elsewhere	negative	0-3 days		3	1	0	0
1	extended	female	28	Geneva	negative	0-3 days		2	0	0	0
1	extended	female	54	Geneva	negative	0-3 days		4	0	1	0
1	extended	female	38	Geneva	negative	0-3 days		3	0	0	0
1	extended	male	34	Geneva	negative	0-3 days		5	0	1	0
1	extended	female	35	Geneva	negative	0-3 days		1	0	0	0
1	extended	female	46	Geneva	negative	0-3 days		2	1	1	0
1	extended	male	22	Geneva	negative	0-3 days		2	0	0	0
1	extended	male	31	elsewhere	negative	0-3 days		4	0	0	0
1	extended	female	29	Geneva	negative	4 days or more		2	0	1	1
1	extended	male	51	elsewhere	negative	4 days or more		2	1	0	0
1	extended	male	45	elsewhere	negative	0-3 days		2	1	0	0
1	extended	female	55	Geneva	negative	0-3 days		3	0	0	1
1	extended	female	34	Geneva	negative	0-3 days		2	0	0	1
1	extended	female	31	Geneva	negative	missing		1	0	0	0
1	extended	male	23	Geneva	negative	4 days or more		3	0	0	0
1	extended	female	48	Geneva	negative	0-3 days		3	0	0	0
1	extended	female	24	Geneva	negative	0-3 days		5	1	0	0
1	extended	female	29	Geneva	negative	0-3 days		1	0	0	0
1	extended	female	61	Geneva	negative	4 days or more		2	1	0	0
1	extended	female	62	Geneva	negative	0-3 days		3	0	0	0
1	extended	female	59	Geneva	negative	4 days or more		4	0	0	0
1	extended	female	64	Geneva	negative	4 days or more		4	0	0	0
1	extended	male	40	elsewhere	negative	4 days or more		1	0	1	0
1	extended	female	62	Geneva	negative	4 days or more		8	0	1	0
1	extended	male	40	Geneva	negative	0-3 days		4	1	1	1
2	extended	female	38	Geneva	negative	0-3 days		4	0	0	0
1	extended	female	19	Geneva	negative	0-3 days		3	0	1	0
1	extended	female	60	elsewhere	negative	4 days or more		2	0	0	0
1	extended	female	27	Geneva	negative	0-3 days		2	0	0	1
1	extended	male	39	elsewhere	negative	0-3 days		2	1	1	0
1	extended	female	28	elsewhere	negative	4 days or more		2	0	1	0
1	extended	female	46	elsewhere	negative	0-3 days		3	0	0	1
1	extended	male	46	Geneva	negative	0-3 days		3	0	1	0
1	extended	female	56	elsewhere	negative	0-3 days		2	0	1	0
1	extended	female	56	elsewhere	negative	4 days or more		3	3	0	1
1	extended	female	27	Geneva	negative	0-3 days		1	0	0	0
1	extended	female	30	Geneva	negative	0-3 days		1	0	1	1
1	extended	female	35	Geneva	negative	0-3 days		2	1	1	0
1	extended	male	48	elsewhere	negative	0-3 days		3	0	0	1
1	extended	female	40	Geneva	negative	0-3 days		2	0	0	0
1	extended	female	59	Geneva	negative	0-3 days		5	0	0	1
1	extended	female	51	elsewhere	negative	0-3 days		2	0	1	0
1	extended	female	51	Geneva	negative	4 days or more		2	0	0	0
1	extended	female	32	Geneva	negative	4 days or more		3	0	0	0
1	extended	female	28	Geneva	negative	0-3 days		3	0	0	0
1	extended	female	30	Geneva	negative	0-3 days		3	1	0	1
1	extended	female	44	Geneva	negative	0-3 days		2	0	0	1
1	extended	female	44	elsewhere	negative	0-3 days		4	0	1	0
1	extended	male	43	Geneva	negative	0-3 days		2	0	0	0
1	extended	male	21	elsewhere	negative	0-3 days		2	0	0	0
1	extended	female	58	Geneva	negative	4 days or more		2	0	0	0
1	extended	male	31	Geneva	negative	0-3 days		4	0	1	0
1	extended	female	42	Geneva	negative	4 days or more		3	1	1	0
1	extended	male	23	Geneva	negative	0-3 days		2	0	0	0
1	extended	female	24	Geneva	negative	0-3 days		2	0	1	0
1	extended	male	48	Geneva	negative	0-3 days		3	0	0	0
1	extended	female	49	Geneva	negative	4 days or more		2	0	0	0
1	extended	male	30	elsewhere	negative	4 days or more		1	0	1	0
1	extended	male	34	Geneva	negative	0-3 days		3	0	0	0
1	extended	female	40	Geneva	negative	0-3 days		5	0	0	0
1	extended	male	24	Geneva	negative	4 days or more		2	0	0	0
1	extended	female	49	Geneva	negative	missing		3	0	0	1
1	extended	male	48	elsewhere	negative	4 days or more		1	0	1	0
1	extended	female	53	Geneva	negative	0-3 days		3	1	0	0
1	extended	female	59	Geneva	negative	4 days or more		5	1	0	1
1	extended	female	50	elsewhere	negative	0-3 days		3	1	1	0
1	extended	female	28	elsewhere	negative	0-3 days		1	1	1	0
1	extended	female	40	Geneva	negative	missing		3	0	0	0
1	extended	female	26	elsewhere	negative	4 days or more		5	0	0	1
1	extended	male	34	elsewhere	negative	0-3 days		2	0	1	0
1	extended	male	45	Geneva	negative	missing		2	0	0	0
1	extended	female	46	Geneva	negative	missing		1	1	0	0
1	extended	female	29	Geneva	negative	0-3 days		5	0	0	1
1	extended	female	33	elsewhere	negative	0-3 days		2	0	0	1
1	extended	female	24	Geneva	negative	0-3 days		1	0	0	0
1	extended	male	32	Geneva	negative	0-3 days		2	0	0	1
1	extended	male	30	elsewhere	negative	4 days or more		5	0	0	0
1	extended	female	56	Geneva	negative	4 days or more		4	0	0	0
1	extended	female	31	Geneva	negative	0-3 days		1	1	1	0
1	extended	female	50	elsewhere	negative	0-3 days		2	0	1	0
1	extended	female	31	Geneva	negative	0-3 days		5	1	1	0
1	extended	male	58	elsewhere	negative	0-3 days		1	0	0	1
1	extended	female	38	Geneva	negative	4 days or more		1	0	1	0
1	extended	female	45	Geneva	negative	0-3 days		3	0	1	0
1	extended	female	36	Geneva	negative	0-3 days		2	0	1	0
1	extended	female	58	Geneva	negative	0-3 days		2	0	1	0
1	extended	male	35	elsewhere	negative	0-3 days		4	0	0	0
1	extended	female	37	Geneva	negative	0-3 days		2	1	0	0
1	extended	female	48	Geneva	negative	missing		2	0	0	1
1	extended	female	36	Geneva	negative	0-3 days		2	0	1	0
1	extended	female	44	elsewhere	negative	0-3 days		3	0	0	0
1	extended	female	34	elsewhere	negative	4 days or more		2	0	0	0
1	extended	male	46	elsewhere	negative	0-3 days		2	0	1	1
1	extended	female	26	Geneva	negative	4 days or more		3	0	0	0
1	extended	female	30	Geneva	negative	0-3 days		2	0	1	0
1	extended	female	45	Geneva	negative	0-3 days		3	0	0	0
1	extended	female	21	Geneva	negative	4 days or more		3	0	0	1
1	extended	female	41	elsewhere	negative	0-3 days		4	0	1	0
1	extended	female	59	Geneva	negative	0-3 days		2	0	0	0
1	extended	male	44	Geneva	negative	0-3 days		3	0	1	0
1	extended	male	34	Geneva	negative	0-3 days		3	0	0	0
1	extended	female	43	Geneva	negative	4 days or more		2	0	0	0
1	extended	female	40	Geneva	negative	0-3 days		1	1	0	0
1	extended	female	28	Geneva	negative	0-3 days		1	0	1	0
1	extended	female	36	elsewhere	negative	0-3 days		5	0	0	0
1	extended	female	37	Geneva	negative	0-3 days		3	0	0	0
1	extended	female	26	elsewhere	negative	0-3 days		2	0	0	0
1	extended	male	25	Geneva	negative	0-3 days		3	0	0	1
1	restricted	female	30	Geneva	not tested	0-3 days		2	1	0	0
1	restricted	male	26	Geneva	not tested	0-3 days		1	0	0	0
1	extended	female	39	elsewhere	not tested	0-3 days		1	1	1	0
1	restricted	male	46	Geneva	positive	4 days or more		3	0	0	0	0	0
1	restricted	male	55	Geneva	positive	0-3 days		4	0	0	0	0	0
1	restricted	female	48	Geneva	positive	4 days or more		5	2	0	0	0	0
1	restricted	female	28	Geneva	positive	0-3 days		4	0	0	0	0	0
1	restricted	male	52	Geneva	positive	0-3 days		2	0	0	0	1	1
1	restricted	male	56	Geneva	positive	0-3 days		4	1	1	0	1	1
1	restricted	male	39	Geneva	positive	4 days or more		3	1	0	0	0	0
1	restricted	female	29	Geneva	positive	0-3 days		3	0	0	0	0	0
1	restricted	female	39	Geneva	positive	4 days or more		6	1	0	0	0	1
1	restricted	male	32	Geneva	positive	4 days or more		5	0	0	0	0	0
1	restricted	female	34	Geneva	positive	4 days or more		4	0	0	0	0	0
1	restricted	female	46	elsewhere	positive	0-3 days		3	0	0	0	0	0
1	restricted	male	57	Geneva	positive	4 days or more		2	0	1	0	0	0
1	restricted	male	53	Geneva	positive	4 days or more		4	2	1	0	0	0
1	restricted	female	55	Geneva	positive	0-3 days		5	0	0	0	0	0
1	restricted	female	46	Geneva	positive	0-3 days		3	0	1	0	1	1
1	restricted	female	32	Geneva	positive	4 days or more		4	1	0	1	0	0
1	restricted	male	30	Geneva	positive	0-3 days		4	0	0	0	0	1
1	restricted	male	50	Geneva	positive	4 days or more		3	0	1	0	0	0
1	restricted	female	29	Geneva	positive	4 days or more		3	0	1	1	0	0
1	restricted	female	21	Geneva	positive	0-3 days		3	0	1	0	0	1
1	restricted	female	33	elsewhere	positive	0-3 days		4	2	1	0	0	0
1	restricted	female	51	Geneva	positive	4 days or more		2	0	1	0	0	0
1	restricted	male	39	Geneva	positive	4 days or more		2	0	0	0	0	0
1	restricted	male	53	Geneva	positive	0-3 days		3	0	0	1	1	1
1	restricted	male	47	elsewhere	positive	0-3 days		4	0	1	0	0	0
1	restricted	female	33	Geneva	positive	0-3 days		5	1	0	1	0	0
1	restricted	male	55	elsewhere	positive	0-3 days		4	0	0	0	0	0
1	restricted	male	43	Geneva	positive	0-3 days		3	0	1	1	0	0
1	restricted	male	51	Geneva	positive	4 days or more		5	1	1	0	0	0
1	restricted	male	49	Geneva	positive	4 days or more		3	1	0	0	1	1
1	restricted	male	23	Geneva	positive	0-3 days		3	0	0	0	0	0
1	restricted	male	38	Geneva	positive	0-3 days		4	0	1	0	0	0
1	restricted	female	38	Geneva	positive	4 days or more		2	0	1	0	0	1
1	restricted	female	36	Geneva	positive	0-3 days		4	0	0	0	0	0
1	restricted	female	39	Geneva	positive	0-3 days		3	0	1	0	0	0
1	restricted	female	50	Geneva	positive	0-3 days		4	1	0	0	1	1
1	restricted	female	48	Geneva	positive	0-3 days		5	0	0	0	0	0
1	restricted	male	50	Geneva	positive	0-3 days		5	0	0	0	0	0
1	restricted	female	23	Geneva	positive	4 days or more		4	0	1	0	0	0
1	restricted	male	31	Geneva	positive	0-3 days		3	0	0	0	0	1
1	restricted	male	69	Geneva	positive	4 days or more		1	1	1	0	0	0
1	restricted	male	47	Geneva	positive	0-3 days		6	0	0	1	0	0
1	restricted	female	49	Geneva	positive	0-3 days		3	0	1	0	0	0
1	extended	female	59	Geneva	positive	0-3 days		2	0	0	0	0	0
2	extended	female	34	Geneva	positive	0-3 days		3	0	0	0	0	0
1	extended	female	48	Geneva	positive	0-3 days		5	0	0	0	0	0
1	extended	male	50	Geneva	positive	0-3 days		3	0	0	1	0	0
1	extended	female	53	elsewhere	positive	4 days or more		2	0	0	0	0	0
1	extended	female	59	elsewhere	positive	0-3 days		3	0	0	0	0	0
1	extended	female	34	elsewhere	positive	0-3 days		3	0	1	0	0	0
1	extended	female	61	Geneva	positive	0-3 days		5	0	0	0	0	1
1	extended	female	24	Geneva	positive	0-3 days		1	0	0	0	0	0
1	extended	male	57	Geneva	positive	0-3 days		3	0	1	0	0	0
1	extended	female	23	Geneva	positive	0-3 days		4	0	0	1	0	0
1	extended	female	31	elsewhere	positive	0-3 days		3	0	0	0	0	0
1	extended	female	28	elsewhere	positive	0-3 days		3	0	1	0	0	0
1	extended	female	35	Geneva	positive	missing		2	1	1	0	0	0
1	extended	female	57	elsewhere	positive	4 days or more		5	0	0	0	0	0
1	extended	male	37	Geneva	positive	0-3 days		4	0	0	0	0	0
1	extended	male	23	Geneva	positive	4 days or more		3	0	0	0	0	0
1	extended	female	31	Geneva	positive	4 days or more		4	0	1	0	0	0
1	extended	male	42	Geneva	positive	0-3 days		3	0	0	0	0	0
1	extended	female	25	Geneva	positive	0-3 days		3	0	1	0	0	0
1	extended	male	27	Geneva	positive	0-3 days		2	0	0	1	0	0
1	extended	male	32	Geneva	positive	0-3 days		3	1	0	1	1	1
1	extended	male	52	elsewhere	positive	0-3 days		5	0	0	0	0	0
1	extended	female	45	elsewhere	positive	0-3 days		4	0	0	0	0	0
1	extended	female	52	Geneva	positive	0-3 days		5	0	0	0	0	0
1	extended	female	33	Geneva	positive	0-3 days		2	0	0	0	0	0
1	extended	female	63	Geneva	positive	4 days or more		3	0	0	0	0	0
1	extended	male	27	Geneva	positive	0-3 days		3	0	0	0	0	0
1	extended	male	24	Geneva	positive	0-3 days		3	0	0	0	0	0
1	extended	male	51	Geneva	positive	0-3 days		1	0	0	0	0	0
1	restricted	male	27	Geneva	negative	0-3 days		2	0	0	0
1	restricted	female	44	Geneva	negative	missing		2	0	0	0
1	restricted	male	31	Geneva	negative	0-3 days		4	0	0	0
1	restricted	female	27	Geneva	negative	4 days or more		2	0	0	1
1	restricted	female	44	Geneva	negative	0-3 days		4	0	0	0
1	restricted	female	38	Geneva	negative	4 days or more		3	0	0	0
1	restricted	male	47	Geneva	negative	0-3 days		2	0	0	0
1	restricted	female	32	Geneva	negative	0-3 days		3	0	0	0
1	restricted	male	52	Geneva	negative	4 days or more		4	0	0	0
1	restricted	male	19	Geneva	negative	0-3 days		2	0	1	1
1	restricted	female	42	Geneva	negative	4 days or more		3	0	0	0
1	restricted	male	38	Geneva	negative	0-3 days		2	1	0	0
1	restricted	female	71	elsewhere	negative	4 days or more		3	1	0	0
1	restricted	female	30	Geneva	negative	0-3 days		4	0	1	1
1	restricted	male	44	elsewhere	negative	0-3 days		1	0	1	0
1	restricted	female	24	Geneva	negative	4 days or more		2	0	0	0
1	restricted	male	45	Geneva	negative	4 days or more		2	1	0	0
1	restricted	female	22	Geneva	negative	4 days or more		4	0	1	0
1	restricted	female	23	Geneva	negative	0-3 days		4	0	0	0
1	restricted	male	47	Geneva	negative	0-3 days		3	1	0	1
1	restricted	male	45	elsewhere	negative	0-3 days		2	0	0	0
1	restricted	male	20	Geneva	negative	0-3 days		3	1	0	0
1	restricted	female	50	Geneva	negative	0-3 days		5	0	0	0
1	restricted	male	45	Geneva	negative	0-3 days		3	0	0	0
1	restricted	female	42	Geneva	negative	4 days or more		4	1	0	0
1	restricted	female	24	Geneva	negative	0-3 days		5	0	0	0
1	restricted	female	32	Geneva	negative	0-3 days		7	0	1	0
1	restricted	female	39	Geneva	negative	0-3 days		4	0	0	0
1	restricted	female	48	Geneva	negative	4 days or more		3	1	1	0
1	restricted	female	26	Geneva	negative	4 days or more		6	0	1	0
1	restricted	male	19	Geneva	negative	4 days or more		3	0	0	0
1	restricted	female	49	Geneva	negative	0-3 days		2	2	0	0
1	restricted	male	38	Geneva	negative	4 days or more		3	2	0	0
1	restricted	female	25	Geneva	negative	0-3 days		3	0	1	0
1	restricted	male	58	Geneva	negative	0-3 days		3	2	0	0
1	restricted	male	70	Geneva	negative	missing		2	4	0	0
1	restricted	male	19	Geneva	negative	missing		2	0	0	0
1	restricted	female	36	elsewhere	negative	4 days or more		3	1	0	0
1	restricted	female	61	Geneva	negative	0-3 days		3	1	0	0
1	restricted	male	50	Geneva	negative	0-3 days		3	0	0	0
1	restricted	male	38	elsewhere	negative	0-3 days		6	0	0	0
1	restricted	male	29	Geneva	negative	4 days or more		4	0	0	0
1	restricted	male	42	Geneva	negative	4 days or more		3	1	0	0
1	restricted	male	34	Geneva	negative	0-3 days		3	0	0	0
1	restricted	female	19	Geneva	negative	missing		5	1	0	0
1	restricted	female	44	elsewhere	negative	4 days or more		5	0	1	0
1	restricted	female	55	Geneva	negative	0-3 days		2	0	0	0
1	restricted	female	59	Geneva	negative	0-3 days		2	0	0	1
1	restricted	female	26	Geneva	negative	0-3 days		3	0	0	0
1	restricted	male	26	Geneva	negative	4 days or more		3	0	1	1
1	restricted	male	64	Geneva	negative	0-3 days		4	3	0	0
1	restricted	female	22	Geneva	negative	0-3 days		4	0	0	0
1	restricted	male	42	Geneva	negative	4 days or more		7	0	1	0
1	restricted	male	54	Geneva	negative	0-3 days		3	2	0	0
1	restricted	female	34	elsewhere	negative	0-3 days		3	0	0	1
1	restricted	female	53	Geneva	negative	0-3 days		4	2	0	0
1	restricted	female	33	Geneva	negative	0-3 days		7	0	0	0
1	restricted	male	48	Geneva	negative	0-3 days		5	1	0	0
1	restricted	female	28	elsewhere	negative	0-3 days		5	0	0	0
1	restricted	female	58	Geneva	negative	0-3 days		3	2	0	0
1	restricted	female	72	Geneva	negative	0-3 days		2	1	0	0
1	restricted	male	16	Geneva	negative	0-3 days		3	1	0	0
1	restricted	male	18	Geneva	negative	0-3 days		1	0	1	0
1	restricted	male	27	Geneva	negative	4 days or more		1	0	0	0
1	restricted	female	32	Geneva	negative	0-3 days		4	0	0	0
1	restricted	female	58	Geneva	negative	0-3 days		4	0	0	1
1	restricted	female	49	Geneva	negative	0-3 days		5	0	1	0
1	restricted	male	73	Geneva	negative	4 days or more		3	3	0	0
1	restricted	female	45	elsewhere	negative	0-3 days		5	0	0	0
2	restricted	male	16	Geneva	negative	4 days or more		5	0	0	0
1	restricted	female	32	Geneva	negative	4 days or more		4	0	1	0
1	restricted	female	32	Geneva	negative	0-3 days		4	0	0	0
1	restricted	female	78	Geneva	negative	0-3 days		2	3	1	0
1	restricted	female	67	Geneva	negative	0-3 days		6	1	0	0
1	restricted	female	42	elsewhere	negative	4 days or more		1	0	0	0
1	restricted	male	31	Geneva	negative	4 days or more		3	0	0	0
1	restricted	male	26	Geneva	negative	4 days or more		4	0	0	0
1	restricted	male	36	Geneva	negative	4 days or more		3	0	0	0
1	restricted	male	27	elsewhere	negative	0-3 days		3	0	0	1
1	restricted	male	72	Geneva	negative	4 days or more		2	2	0	0
1	restricted	female	55	Geneva	negative	0-3 days		2	1	0	0
1	restricted	female	28	Geneva	negative	0-3 days		2	0	0	0
1	restricted	female	34	Geneva	negative	0-3 days		1	0	0	0
1	restricted	male	51	elsewhere	negative	0-3 days		5	2	0	1
1	restricted	female	55	Geneva	negative	0-3 days		2	1	0	1
1	restricted	female	52	Geneva	negative	0-3 days		3	1	0	0
1	restricted	male	34	Geneva	negative	0-3 days		2	1	0	0
1	restricted	male	38	Geneva	negative	4 days or more		3	0	0	0
1	restricted	male	41	Geneva	negative	0-3 days		2	0	0	0
1	restricted	female	21	Geneva	negative	0-3 days		5	0	1	1
1	extended	female	49	elsewhere	negative	0-3 days		2	0	0	0
1	extended	male	35	elsewhere	negative	0-3 days		3	0	0	0
1	extended	male	58	Geneva	negative	missing		1	0	1	0
1	extended	female	30	Geneva	negative	4 days or more		3	0	1	0
1	extended	male	31	elsewhere	negative	4 days or more		2	1	1	0
2	extended	female	34	Geneva	negative	0-3 days		2	0	1	0
1	extended	female	33	elsewhere	negative	4 days or more		3	0	0	0
1	extended	female	31	Geneva	negative	0-3 days		3	0	0	0
1	extended	female	28	elsewhere	negative	4 days or more		3	0	1	0
1	extended	female	34	Geneva	negative	0-3 days		2	0	0	1
1	extended	female	49	Geneva	negative	0-3 days		2	0	0	0
1	extended	female	47	Geneva	negative	0-3 days		3	0	0	0
1	extended	female	40	elsewhere	negative	4 days or more		1	0	0	1
1	extended	female	24	Geneva	negative	0-3 days		1	1	1	1
1	extended	male	42	elsewhere	negative	4 days or more		1	0	0	0
1	extended	female	35	elsewhere	negative	4 days or more		2	0	0	0
1	extended	female	27	Geneva	negative	0-3 days		2	0	1	0
1	extended	male	60	Geneva	negative	0-3 days		1	2	0	0
1	extended	female	30	Geneva	negative	0-3 days		2	0	1	0
1	extended	female	29	elsewhere	negative	0-3 days		2	0	0	0
1	extended	female	54	Geneva	negative	0-3 days		2	0	0	0
1	extended	male	29	Geneva	negative	0-3 days		3	0	0	0
1	extended	female	54	Geneva	negative	0-3 days		2	0	1	0
1	extended	female	29	elsewhere	negative	4 days or more		3	0	0	0
1	extended	female	23	Geneva	negative	0-3 days		2	0	1	0
1	extended	male	33	elsewhere	negative	0-3 days		2	0	0	0
1	extended	female	42	elsewhere	negative	4 days or more		3	0	0	0
1	extended	female	59	Geneva	negative	0-3 days		1	0	0	0
1	extended	female	33	Geneva	negative	4 days or more		5	0	0	0
1	extended	male	47	Geneva	negative	0-3 days		1	0	0	0
1	extended	female	61	Geneva	negative	missing		1	0	0	0
1	extended	female	44	elsewhere	negative	0-3 days		3	0	0	0
1	extended	female	42	Geneva	negative	4 days or more		2	0	1	0
1	extended	male	43	Geneva	negative	0-3 days		2	1	0	0
1	extended	female	59	Geneva	negative	4 days or more		2	0	0	0
1	extended	male	25	Geneva	negative	0-3 days		2	1	1	1
1	extended	female	31	elsewhere	negative	missing		3	0	1	0
1	extended	female	32	Geneva	negative	0-3 days		1	0	1	0
1	extended	female	47	Geneva	negative	4 days or more		3	0	1	1
1	extended	female	30	Geneva	negative	0-3 days		4	2	0	1
1	extended	male	30	elsewhere	negative	4 days or more		1	0	0	0
1	extended	male	59	elsewhere	negative	0-3 days		1	0	0	0
1	extended	male	33	Geneva	negative	4 days or more		3	0	1	0
1	extended	female	42	elsewhere	negative	4 days or more		3	0	0	0
1	extended	female	46	elsewhere	negative	0-3 days		3	0	0	0
1	extended	female	59	elsewhere	negative	4 days or more		1	0	0	0
1	extended	female	57	elsewhere	negative	0-3 days		4	0	1	0
1	extended	female	48	Geneva	negative	4 days or more		2	1	0	0
1	extended	female	34	Geneva	negative	0-3 days		2	0	1	0
1	extended	male	41	Geneva	negative	4 days or more		3	0	1	0
1	extended	female	32	Geneva	negative	0-3 days		4	0	0	0
1	extended	female	56	elsewhere	negative	missing		3	1	0	0
1	extended	female	58	elsewhere	negative	0-3 days		1	0	1	1
1	extended	female	39	elsewhere	negative	0-3 days		2	0	1	0
1	extended	female	37	elsewhere	negative	0-3 days		3	0	1	0
1	extended	female	43	Geneva	negative	missing		1	0	0	0
1	extended	male	49	elsewhere	negative	0-3 days		2	0	0	0
1	extended	male	24	Geneva	negative	0-3 days		2	0	0	0
1	extended	female	38	Geneva	negative	0-3 days		2	0	0	0
1	extended	female	30	Geneva	negative	4 days or more		3	0	0	0
1	extended	female	36	Geneva	negative	0-3 days		2	0	1	0
1	extended	male	44	Geneva	negative	0-3 days		2	0	1	0
1	extended	female	47	Geneva	negative	4 days or more		2	0	1	0
1	extended	female	41	elsewhere	negative	4 days or more		3	1	0	0
1	extended	male	43	elsewhere	negative	0-3 days		1	0	1	0
1	extended	female	26	Geneva	negative	0-3 days		3	0	1	0
1	extended	male	25	Geneva	negative	0-3 days		3	0	0	0
1	extended	female	40	elsewhere	negative	0-3 days		2	0	1	0
1	extended	female	56	elsewhere	negative	4 days or more		4	0	0	1
1	extended	female	33	Geneva	negative	0-3 days		4	0	0	1
1	extended	female	37	Geneva	negative	0-3 days		4	0	0	0
1	extended	female	49	Geneva	negative	0-3 days		1	2	0	0
1	extended	female	43	Geneva	negative	0-3 days		4	0	1	0
1	extended	female	64	Geneva	negative	0-3 days		1	0	1	0
1	extended	female	25	elsewhere	negative	0-3 days		4	0	0	0
1	extended	male	27	Geneva	negative	0-3 days		5	0	0	0
1	extended	female	59	Geneva	negative	4 days or more		5	0	0	1
1	extended	female	31	elsewhere	negative	missing		3	0	1	0
1	extended	female	55	Geneva	negative	0-3 days		3	0	0	0
1	extended	female	30	Geneva	negative	0-3 days		2	0	1	0
1	extended	female	56	Geneva	negative	0-3 days		3	0	1	0
1	extended	female	60	Geneva	negative	4 days or more		1	1	0	0
1	extended	female	37	Geneva	negative	4 days or more		2	0	1	0
1	extended	male	41	Geneva	negative	0-3 days		1	0	1	0
1	extended	male	29	Geneva	negative	0-3 days		2	0	0	0
1	extended	female	31	Geneva	negative	0-3 days		2	0	1	0
1	extended	male	21	Geneva	negative	4 days or more		2	0	0	0
1	extended	female	42	elsewhere	negative	0-3 days		4	2	0	1
1	extended	female	38	elsewhere	negative	0-3 days		2	0	1	0
1	extended	male	24	elsewhere	negative	missing		3	0	0	0
1	extended	female	36	Geneva	negative	0-3 days		3	0	1	0
1	extended	female	55	elsewhere	negative	0-3 days		1	0	0	1
1	extended	female	59	Geneva	negative	missing		3	1	0	0
1	extended	female	60	Geneva	negative	0-3 days		2	0	1	0
1	extended	female	55	elsewhere	negative	0-3 days		5	1	1	0
1	extended	female	34	Geneva	negative	0-3 days		2	0	0	0
1	extended	male	55	elsewhere	negative	0-3 days		1	0	0	0
1	extended	female	29	Geneva	negative	0-3 days		1	0	0	0
1	extended	female	24	Geneva	negative	0-3 days		2	1	1	1
1	extended	female	58	elsewhere	negative	0-3 days		1	0	0	0
1	extended	female	22	Geneva	negative	4 days or more		3	0	0	0
1	extended	female	64	elsewhere	negative	4 days or more		2	0	1	0
1	extended	female	29	elsewhere	negative	4 days or more		2	1	0	0
1	extended	male	46	Geneva	negative	4 days or more		6	1	0	0
1	extended	male	26	elsewhere	negative	4 days or more		3	0	0	0
1	extended	female	44	elsewhere	negative	0-3 days		1	0	0	0
1	extended	male	27	elsewhere	negative	0-3 days		2	0	1	0
1	extended	female	26	Geneva	negative	0-3 days		3	0	1	0
1	extended	female	42	Geneva	negative	missing		2	0	0	0
1	extended	female	44	Geneva	negative	0-3 days		3	0	0	0
1	extended	female	61	Geneva	negative	0-3 days		4	0	1	0
1	extended	female	35	elsewhere	negative	0-3 days		2	0	1	0
1	extended	female	38	Geneva	negative	0-3 days		2	1	1	0
1	extended	female	36	Geneva	negative	0-3 days		2	0	1	0
1	extended	female	42	Geneva	negative	0-3 days		3	1	0	0
1	extended	female	34	Geneva	negative	0-3 days		3	0	0	0
1	extended	male	35	Geneva	negative	missing		2	1	0	1
1	extended	female	55	Geneva	negative	0-3 days		2	0	0	0
1	extended	male	30	Geneva	negative	missing		2	0	1	1
1	extended	female	34	Geneva	negative	4 days or more		2	0	0	0
1	extended	female	23	Geneva	negative	0-3 days		4	0	0	0
1	extended	female	29	elsewhere	negative	4 days or more		3	0	0	0
1	extended	female	27	Geneva	negative	0-3 days		5	1	1	1
1	extended	female	27	elsewhere	negative	0-3 days		2	1	1	0
1	extended	female	30	Geneva	negative	4 days or more		6	0	0	0
1	extended	female	32	Geneva	negative	0-3 days		2	0	1	0
1	extended	female	33	Geneva	negative	0-3 days		3	0	1	0
1	extended	female	32	Geneva	negative	0-3 days		2	0	0	0
1	extended	male	33	Geneva	negative	0-3 days		1	1	1	0
1	extended	female	50	Geneva	negative	missing		1	0	1	0
1	extended	female	41	elsewhere	negative	4 days or more		4	0	1	0
1	extended	female	32	elsewhere	negative	4 days or more		4	0	0	0
1	extended	female	24	elsewhere	negative	0-3 days		3	0	1	1
1	extended	female	53	elsewhere	negative	0-3 days		3	0	0	0
1	extended	female	35	Geneva	negative	0-3 days		3	0	1	0
1	extended	female	49	elsewhere	negative	0-3 days		2	0	0	0
1	extended	male	33	Geneva	negative	0-3 days		1	0	1	0
1	extended	female	37	Geneva	negative	0-3 days		4	0	1	0
1	extended	male	28	Geneva	negative	4 days or more		5	0	0	0
1	extended	male	53	Geneva	negative	0-3 days		7	0	1	0
1	extended	male	18	Geneva	negative	4 days or more		2	0	0	0
1	extended	male	48	elsewhere	negative	0-3 days		3	0	0	0
1	extended	female	42	elsewhere	negative	0-3 days		3	0	1	0
1	extended	male	31	elsewhere	negative	0-3 days		5	0	0	0
1	extended	female	28	Geneva	negative	0-3 days		2	0	0	0
1	extended	female	36	Geneva	negative	0-3 days		5	0	0	0
1	extended	male	29	Geneva	negative	0-3 days		1	0	0	0
1	extended	female	53	elsewhere	negative	0-3 days		1	1	1	0
1	extended	male	47	Geneva	negative	0-3 days		4	0	0	0
1	extended	female	42	elsewhere	negative	0-3 days		1	2	0	0
1	extended	male	47	elsewhere	negative	0-3 days		2	0	0	0
1	extended	female	56	Geneva	negative	0-3 days		6	1	1	0
1	extended	male	56	Geneva	negative	0-3 days		2	0	0	1
1	extended	female	47	Geneva	negative	4 days or more		4	0	1	0
1	extended	female	33	Geneva	negative	0-3 days		3	0	1	0
1	extended	male	44	elsewhere	negative	missing		1	0	1	0
1	extended	female	52	elsewhere	negative	0-3 days		2	0	0	0
1	extended	female	30	elsewhere	negative	0-3 days		4	0	0	1
1	extended	female	39	elsewhere	negative	0-3 days		1	0	1	0
1	extended	female	59	elsewhere	negative	0-3 days		3	1	0	0
1	extended	female	31	elsewhere	negative	0-3 days		3	0	0	0
1	extended	female	53	elsewhere	negative	4 days or more		5	0	0	0
1	extended	male	36	Geneva	negative	0-3 days		5	0	1	0
1	extended	female	27	Geneva	negative	0-3 days		3	0	0	1
1	extended	female	40	Geneva	negative	4 days or more		3	1	0	0
1	extended	male	48	Geneva	negative	0-3 days		3	0	1	0
1	extended	male	23	Geneva	negative	0-3 days		2	0	1	0
1	extended	female	57	Geneva	negative	0-3 days		2	0	1	0
1	extended	female	42	Geneva	negative	0-3 days		2	1	1	0
1	extended	male	55	elsewhere	negative	4 days or more		3	2	0	0
1	extended	female	57	Geneva	negative	0-3 days		2	1	1	0
1	extended	male	33	elsewhere	negative	4 days or more		1	0	0	1
1	extended	female	28	Geneva	negative	0-3 days		3	0	1	0
1	extended	female	55	Geneva	negative	0-3 days		2	0	1	0
1	extended	female	20	Geneva	negative	4 days or more		4	0	1	0
1	extended	female	38	Geneva	negative	0-3 days		2	0	0	0
1	extended	male	42	Geneva	negative	0-3 days		3	0	0	0
2	extended	female	28	Geneva	negative	0-3 days		2	0	1	0
1	extended	female	36	Geneva	negative	0-3 days		4	0	1	0
1	extended	male	42	Geneva	negative	0-3 days		2	0	1	0
2	extended	female	59	Geneva	negative	missing		3	0	1	0
1	extended	female	60	elsewhere	negative	0-3 days		3	0	1	0
1	extended	female	27	Geneva	negative	0-3 days		3	0	0	0
1	extended	male	55	elsewhere	negative	0-3 days		1	1	0	0
1	extended	female	35	Geneva	negative	0-3 days		4	0	0	0
1	extended	male	55	Geneva	negative	0-3 days		2	0	0	0
2	extended	female	33	Geneva	negative	0-3 days		3	0	0	0
1	extended	male	32	Geneva	negative	missing		3	0	1	0
1	extended	male	23	Geneva	negative	0-3 days		1	0	0	0
1	extended	female	53	elsewhere	negative	0-3 days		3	0	1	0
1	extended	female	25	elsewhere	negative	4 days or more		3	0	0	0
1	extended	female	35	elsewhere	negative	4 days or more		3	0	0	0
1	extended	female	37	elsewhere	negative	0-3 days		2	1	0	0
1	extended	female	48	elsewhere	negative	4 days or more		3	0	1	0
1	extended	female	44	Geneva	negative	0-3 days		4	1	1	0
1	extended	female	30	Geneva	negative	missing		3	0	0	0
1	extended	male	23	Geneva	negative	4 days or more		4	0	1	0
1	extended	male	45	elsewhere	negative	0-3 days		2	0	1	0
1	extended	female	56	elsewhere	negative	4 days or more		2	0	1	0
1	extended	female	33	Geneva	negative	0-3 days		3	0	1	0
1	extended	male	33	elsewhere	negative	0-3 days		2	0	1	0
1	extended	male	48	elsewhere	negative	0-3 days		4	0	0	0
1	restricted	male	53	elsewhere	not tested	4 days or more		5	0	0	1
1	restricted	female	22	Geneva	not tested	4 days or more		3	0	0	0
1	restricted	female	58	Geneva	not tested	4 days or more		5	0	0	1
1	restricted	male	76	Geneva	not tested	0-3 days		2	2	0	0
1	restricted	female	50	Geneva	not tested	4 days or more		3	1	0	0
1	restricted	male	81	Geneva	not tested	4 days or more		2	1	0	0
1	restricted	male	38	Geneva	not tested	0-3 days		2	0	0	1
1	extended	male	42	elsewhere	not tested	4 days or more		1	0	0	0
1	extended	female	47	elsewhere	not tested	4 days or more		2	0	1	0
1	extended	female	48	elsewhere	not tested	4 days or more		1	0	0	0
1	extended	male	57	Geneva	not tested	missing		1	0	0	0
1	extended	male	27	Geneva	not tested	0-3 days		1	0	0	0
1	extended	female	47	Geneva	not tested	missing		3	0	1	0
1	extended	female	29	Geneva	not tested	4 days or more		2	0	1	0
1	extended	male	25	Geneva	not tested	4 days or more		2	0	1	0
1	extended	male	58	Geneva	not tested	4 days or more		1	0	1	0
2	extended	male	27	elsewhere	not tested	4 days or more		2	0	1	0
1	extended	female	41	elsewhere	not tested	missing		2	0	0	0
1	extended	male	44	Geneva	not tested	missing		3	0	0	0
1	extended	male	30	Geneva	not tested	0-3 days		1	0	0	0
1	restricted	female	40	Geneva	positive	0-3 days		5	0	0	0	0	0
1	restricted	female	54	Geneva	positive	0-3 days		3	0	0	1	0	0
1	restricted	female	36	Geneva	positive	0-3 days		3	2	0	0	0	1
1	restricted	male	59	Geneva	positive	0-3 days		4	1	0	0	0	0
1	restricted	female	36	Geneva	positive	4 days or more		5	0	0	0	0	0
1	restricted	male	52	Geneva	positive	0-3 days		3	0	1	0	0	0
1	restricted	male	44	Geneva	positive	missing		3	0	0	0	1	1
1	restricted	male	66	Geneva	positive	0-3 days		2	1	1	0	0	0
1	restricted	female	43	Geneva	positive	0-3 days		3	1	0	0	0	0
1	restricted	female	40	Geneva	positive	4 days or more		5	0	1	1	0	0
1	restricted	female	26	Geneva	positive	0-3 days		4	0	0	0	0	0
1	restricted	male	38	elsewhere	positive	0-3 days		2	0	1	0	0	0
1	restricted	female	42	Geneva	positive	4 days or more		1	2	1	0	0	1
1	restricted	female	23	elsewhere	positive	4 days or more		4	0	0	1	0	0
1	restricted	female	43	Geneva	positive	0-3 days		3	0	0	0	1	1
1	restricted	female	29	Geneva	positive	0-3 days		3	1	0	0	0	0
1	restricted	male	36	Geneva	positive	4 days or more		5	0	0	1	0	0
1	restricted	male	36	Geneva	positive	0-3 days		2	0	1	0	0	0
1	restricted	female	58	Geneva	positive	0-3 days		3	2	1	0	0	0
1	restricted	male	30	Geneva	positive	0-3 days		7	0	0	0	0	1
1	restricted	female	61	Geneva	positive	0-3 days		3	0	0	0	0	0
1	restricted	female	50	Geneva	positive	0-3 days		3	0	0	0	0	0
1	restricted	male	45	Geneva	positive	0-3 days		4	0	0	0	0	0
1	restricted	female	18	Geneva	positive	0-3 days		2	0	0	0	0	0
1	restricted	female	46	Geneva	positive	4 days or more		5	0	0	0	0	0
1	restricted	male	48	Geneva	positive	4 days or more		6	1	1	1	0	1
1	restricted	female	51	Geneva	positive	4 days or more		5	0	0	0	0	1
1	restricted	female	37	Geneva	positive	0-3 days		3	0	0	0	0	1
1	restricted	male	39	Geneva	positive	4 days or more		4	0	0	0	0	0
1	restricted	female	20	Geneva	positive	0-3 days		5	0	0	1	0	0
1	restricted	male	49	Geneva	positive	4 days or more		4	0	0	0	0	0
1	restricted	female	53	Geneva	positive	4 days or more		3	0	0	0	0	0
1	restricted	male	55	elsewhere	positive	4 days or more		2	0	1	0	0	0
1	restricted	male	52	Geneva	positive	0-3 days		3	0	0	1	0	0
1	restricted	male	45	Geneva	positive	4 days or more		3	0	0	0	0	0
1	restricted	female	31	Geneva	positive	4 days or more		7	0	1	0	0	0
1	restricted	male	65	Geneva	positive	0-3 days		3	1	0	0	0	0
1	restricted	male	57	elsewhere	positive	0-3 days		4	0	0	1	0	0
1	restricted	female	65	Geneva	positive	0-3 days		4	1	0	0	0	0
1	restricted	female	63	elsewhere	positive	0-3 days		3	0	1	0	0	0
1	restricted	female	52	Geneva	positive	0-3 days		4	1	1	0	0	0
1	restricted	female	26	Geneva	positive	0-3 days		5	0	0	1	0	0
1	restricted	male	53	Geneva	positive	0-3 days		3	0	0	1	0	0
1	restricted	male	37	Geneva	positive	4 days or more		4	0	0	1	0	0
1	restricted	male	52	Geneva	positive	0-3 days		4	0	0	0	0	0
1	extended	female	44	elsewhere	positive	0-3 days		3	0	0	0	0	0
1	extended	male	37	Geneva	positive	0-3 days		4	0	1	0	0	0
1	extended	female	44	Geneva	positive	4 days or more		3	0	1	0	0	0
1	extended	male	52	Geneva	positive	0-3 days		3	0	1	0	0	0
1	extended	female	44	elsewhere	positive	0-3 days		3	0	0	0	0	0
1	extended	male	23	Geneva	positive	0-3 days		2	0	0	0	0	0
1	extended	male	31	Geneva	positive	0-3 days		4	0	0	1	0	0
1	extended	female	40	Geneva	positive	0-3 days		1	0	1	0	0	1
1	extended	male	28	Geneva	positive	0-3 days		2	0	1	0	0	0
1	extended	female	59	elsewhere	positive	0-3 days		3	1	0	0	0	0
1	extended	male	27	Geneva	positive	0-3 days		3	0	1	0	0	0
1	extended	female	30	Geneva	positive	0-3 days		6	0	0	0	0	1
1	extended	male	31	Geneva	positive	0-3 days		2	1	0	1	0	0
1	extended	male	28	Geneva	positive	0-3 days		5	0	0	1	0	0
1	extended	male	38	Geneva	positive	0-3 days		3	0	0	0	0	0
1	extended	female	30	Geneva	positive	0-3 days		2	0	1	0	0	0
1	extended	female	28	Geneva	positive	0-3 days		4	0	1	1	0	0
1	extended	female	51	elsewhere	positive	0-3 days		4	0	0	0	0	0
1	extended	female	34	Geneva	positive	0-3 days		5	0	1	0	0	0
1	extended	female	49	elsewhere	positive	0-3 days		3	2	1	0	0	0
1	extended	female	53	elsewhere	positive	missing		1	0	0	0	0	0
1	extended	female	37	Geneva	positive	missing		3	0	0	0	0	0
1	extended	female	30	Geneva	positive	0-3 days		2	0	0	1	0	0
1	extended	female	31	Geneva	positive	0-3 days		4	0	1	0	0	0
1	extended	female	29	Geneva	positive	0-3 days		3	0	1	0	0	0
1	extended	female	40	Geneva	positive	0-3 days		2	0	1	0	0	0
1	extended	male	47	Geneva	positive	0-3 days		3	0	0	0	0	0
1	extended	female	55	Geneva	positive	0-3 days		2	0	1	1	0	0
1	extended	female	38	elsewhere	positive	0-3 days		2	0	1	1	0	0
1	extended	female	41	elsewhere	positive	missing		1	1	1	0	0	0
1	extended	male	48	Geneva	positive	0-3 days		4	0	0	0	0	0
1	restricted	male	55	Geneva	negative	4 days or more		4	1	0	0
1	restricted	female	69	Geneva	negative	0-3 days		4	1	0	0
1	restricted	male	64	Geneva	negative	4 days or more		1	2	0	0
1	restricted	female	25	Geneva	negative	0-3 days		2	0	1	0
1	restricted	male	29	Geneva	negative	0-3 days		3	0	0	0
1	restricted	male	38	Geneva	negative	4 days or more		3	1	1	0
1	restricted	female	33	Geneva	negative	4 days or more		4	0	0	0
1	restricted	male	59	Geneva	negative	0-3 days		2	1	0	0
1	restricted	male	31	Geneva	negative	0-3 days		3	0	1	0
1	restricted	male	28	Geneva	negative	0-3 days		4	0	0	0
1	restricted	male	36	Geneva	negative	0-3 days		4	0	0	0
1	restricted	female	31	Geneva	negative	0-3 days		7	0	0	1
1	restricted	female	27	Geneva	negative	4 days or more		3	1	0	1
1	restricted	male	44	Geneva	negative	4 days or more		4	0	0	0
1	restricted	male	36	Geneva	negative	0-3 days		2	0	0	0
1	restricted	male	40	Geneva	negative	0-3 days		4	1	0	0
1	restricted	female	26	Geneva	negative	0-3 days		3	0	0	0
1	restricted	male	30	Geneva	negative	0-3 days		3	0	1	0
1	restricted	male	19	Geneva	negative	4 days or more		3	0	0	0
1	restricted	male	22	Geneva	negative	4 days or more		4	1	0	0
1	restricted	male	46	Geneva	negative	4 days or more		4	0	0	0
1	restricted	male	36	Geneva	negative	4 days or more		4	0	1	0
1	restricted	female	25	Geneva	negative	4 days or more		6	0	0	0
1	restricted	male	33	Geneva	negative	0-3 days		5	1	0	0
1	restricted	female	30	elsewhere	negative	4 days or more		5	0	0	0
1	restricted	female	19	Geneva	negative	0-3 days		1	0	0	0
1	restricted	female	57	elsewhere	negative	4 days or more		3	0	0	1
1	restricted	female	62	Geneva	negative	4 days or more		6	1	0	0
1	restricted	male	47	Geneva	negative	0-3 days		3	0	0	1
1	restricted	female	46	Geneva	negative	4 days or more		3	0	0	0
1	restricted	female	19	Geneva	negative	4 days or more		3	0	1	1
1	restricted	female	51	Geneva	negative	4 days or more		4	0	0	1
1	restricted	male	42	elsewhere	negative	4 days or more		4	1	0	0
1	restricted	female	52	Geneva	negative	0-3 days		2	1	0	0
1	restricted	male	58	Geneva	negative	0-3 days		3	2	0	0
1	restricted	male	38	Geneva	negative	4 days or more		4	0	0	0
1	restricted	male	24	elsewhere	negative	0-3 days		2	2	1	0
1	restricted	male	29	Geneva	negative	0-3 days		6	0	0	0
1	restricted	male	42	Geneva	negative	4 days or more		5	0	0	1
1	restricted	male	50	Geneva	negative	4 days or more		3	0	0	0
1	restricted	female	36	Geneva	negative	0-3 days		3	1	0	1
1	restricted	female	23	Geneva	negative	4 days or more		5	0	0	0
1	restricted	male	59	elsewhere	negative	0-3 days		7	0	1	0
2	restricted	male	65	Geneva	negative	0-3 days		1	2	0	0
1	restricted	male	29	Geneva	negative	4 days or more		2	0	1	0
1	restricted	female	32	Geneva	negative	0-3 days		2	1	1	0
1	restricted	female	60	Geneva	negative	4 days or more		5	1	0	0
1	restricted	female	24	elsewhere	negative	4 days or more		5	1	0	0
1	restricted	female	40	Geneva	negative	4 days or more		4	0	1	0
1	restricted	female	75	Geneva	negative	0-3 days		1	4	0	0
1	restricted	male	24	Geneva	negative	0-3 days		7	1	0	0
1	restricted	male	59	Geneva	negative	4 days or more		4	2	1	0
1	restricted	female	60	elsewhere	negative	0-3 days		2	0	0	1
1	restricted	female	55	elsewhere	negative	4 days or more		6	1	0	0
1	restricted	male	37	Geneva	negative	0-3 days		2	0	0	1
1	restricted	male	52	Geneva	negative	4 days or more		5	2	0	0
1	restricted	male	36	Geneva	negative	4 days or more		6	0	0	0
1	restricted	female	43	Geneva	negative	0-3 days		5	1	1	0
1	restricted	male	27	Geneva	negative	0-3 days		3	0	1	0
1	restricted	female	65	Geneva	negative	missing		4	2	0	0
1	restricted	female	46	elsewhere	negative	missing		5	0	1	0
1	restricted	male	36	Geneva	negative	0-3 days		4	0	0	0
1	restricted	female	61	Geneva	negative	4 days or more		3	2	0	1
1	restricted	female	50	Geneva	negative	0-3 days		6	1	0	0
1	restricted	male	26	Geneva	negative	0-3 days		6	0	0	0
1	restricted	female	49	Geneva	negative	4 days or more		4	1	0	0
1	restricted	male	23	Geneva	negative	4 days or more		1	0	1	0
1	restricted	male	56	Geneva	negative	0-3 days		4	2	0	0
1	restricted	female	32	Geneva	negative	0-3 days		2	0	0	0
1	restricted	female	72	Geneva	negative	0-3 days		3	1	0	0
1	restricted	female	47	Geneva	negative	4 days or more		4	0	0	1
1	restricted	male	22	Geneva	negative	0-3 days		6	0	0	0
1	restricted	male	28	Geneva	negative	0-3 days		4	0	1	0
1	restricted	female	43	Geneva	negative	4 days or more		2	0	0	0
1	restricted	female	40	Geneva	negative	0-3 days		3	1	0	0
1	restricted	female	40	Geneva	negative	4 days or more		4	0	1	0
1	restricted	male	30	Geneva	negative	0-3 days		4	1	1	0
1	restricted	female	59	elsewhere	negative	0-3 days		5	0	0	0
1	restricted	female	42	Geneva	negative	0-3 days		6	0	0	0
1	restricted	female	46	Geneva	negative	4 days or more		6	0	0	0
1	restricted	male	46	Geneva	negative	4 days or more		5	1	0	0
1	restricted	female	35	Geneva	negative	4 days or more		1	0	0	0
1	restricted	male	36	Geneva	negative	0-3 days		2	1	0	1
1	restricted	female	28	Geneva	negative	0-3 days		3	1	0	0
1	restricted	male	21	Geneva	negative	0-3 days		3	1	0	0
1	restricted	female	34	Geneva	negative	0-3 days		5	1	0	0
1	restricted	female	59	Geneva	negative	0-3 days		4	0	1	0
1	restricted	male	52	Geneva	negative	0-3 days		4	0	0	1
1	restricted	female	49	Geneva	negative	0-3 days		3	1	0	0
1	restricted	male	51	Geneva	negative	0-3 days		5	1	0	1
1	restricted	female	36	Geneva	negative	0-3 days		2	0	0	0
1	restricted	male	34	Geneva	negative	0-3 days		4	2	0	0
1	restricted	female	22	Geneva	negative	4 days or more		6	0	0	0
1	restricted	male	31	Geneva	negative	4 days or more		2	0	0	1
1	restricted	male	26	Geneva	negative	0-3 days		4	1	1	0
1	restricted	female	51	Geneva	negative	4 days or more		5	0	0	1
1	restricted	male	28	elsewhere	negative	0-3 days		2	0	1	0
1	extended	female	56	elsewhere	negative	0-3 days		4	1	0	0
1	extended	male	42	elsewhere	negative	4 days or more		2	0	1	0
1	extended	female	41	Geneva	negative	4 days or more		2	0	0	0
1	extended	female	42	elsewhere	negative	4 days or more		2	0	0	0
1	extended	female	30	Geneva	negative	0-3 days		4	0	1	0
1	extended	male	34	Geneva	negative	0-3 days		3	0	1	0
1	extended	female	38	Geneva	negative	4 days or more		1	0	0	0
1	extended	male	46	Geneva	negative	0-3 days		1	0	1	0
1	extended	male	34	elsewhere	negative	0-3 days		2	0	1	0
1	extended	male	48	elsewhere	negative	0-3 days		3	0	1	0
1	extended	female	28	elsewhere	negative	4 days or more		1	0	0	0
1	extended	female	39	Geneva	negative	0-3 days		7	1	1	0
1	extended	female	43	Geneva	negative	0-3 days		4	0	0	0
1	extended	female	24	Geneva	negative	0-3 days		5	0	1	0
1	extended	male	43	Geneva	negative	0-3 days		4	0	1	1
1	extended	female	29	elsewhere	negative	0-3 days		4	0	1	0
1	extended	female	53	elsewhere	negative	0-3 days		2	0	0	0
1	extended	male	36	elsewhere	negative	0-3 days		1	0	1	0
1	extended	female	54	Geneva	negative	4 days or more		2	0	1	0
1	extended	female	39	Geneva	negative	missing		4	0	1	0
1	extended	male	33	elsewhere	negative	0-3 days		5	0	1	1
1	extended	female	45	Geneva	negative	0-3 days		4	0	1	1
1	extended	female	30	elsewhere	negative	0-3 days		3	0	0	0
1	extended	female	31	Geneva	negative	missing		2	0	0	0
1	extended	male	48	Geneva	negative	4 days or more		1	2	0	0
1	extended	female	25	Geneva	negative	0-3 days		4	0	0	0
1	extended	male	39	Geneva	negative	0-3 days		2	0	0	1
1	extended	male	24	Geneva	negative	0-3 days		3	0	1	0
1	extended	female	54	Geneva	negative	4 days or more		3	0	1	0
1	extended	female	24	Geneva	negative	0-3 days		2	1	0	0
1	extended	male	59	Geneva	negative	missing		1	1	0	1
1	extended	male	35	Geneva	negative	0-3 days		3	0	1	0
1	extended	female	30	elsewhere	negative	0-3 days		3	0	1	1
1	extended	female	49	Geneva	negative	0-3 days		1	0	1	0
1	extended	female	53	Geneva	negative	0-3 days		4	0	0	0
1	extended	female	32	Geneva	negative	0-3 days		1	0	1	0
1	extended	male	39	elsewhere	negative	0-3 days		3	0	1	0
1	extended	female	26	elsewhere	negative	4 days or more		2	0	0	1
1	extended	male	47	elsewhere	negative	0-3 days		6	2	1	0
1	extended	female	40	Geneva	negative	0-3 days		5	0	0	1
1	extended	female	55	Geneva	negative	4 days or more		1	0	1	0
1	extended	male	32	Geneva	negative	4 days or more		5	0	1	0
1	extended	male	55	Geneva	negative	4 days or more		4	0	0	0
1	extended	female	61	elsewhere	negative	4 days or more		2	0	1	0
1	extended	male	59	elsewhere	negative	missing		5	1	1	0
1	extended	male	55	Geneva	negative	0-3 days		1	1	0	0
1	extended	male	33	elsewhere	negative	4 days or more		2	0	1	0
1	extended	female	29	Geneva	negative	0-3 days		4	0	1	1
1	extended	male	42	Geneva	negative	0-3 days		2	2	1	1
1	extended	female	57	Geneva	negative	0-3 days		2	1	0	0
1	extended	male	28	Geneva	negative	4 days or more		4	0	1	0
1	extended	male	39	elsewhere	negative	0-3 days		5	0	0	0
1	extended	female	40	elsewhere	negative	4 days or more		2	1	0	0
1	extended	male	55	elsewhere	negative	0-3 days		3	1	1	0
1	extended	female	47	elsewhere	negative	missing		3	0	0	0
1	extended	female	33	Geneva	negative	0-3 days		5	0	0	0
1	extended	female	58	Geneva	negative	4 days or more		1	1	0	0
1	extended	female	55	Geneva	negative	4 days or more		2	0	0	0
1	extended	male	53	elsewhere	negative	4 days or more		2	0	1	1
1	extended	female	33	Geneva	negative	0-3 days		3	0	1	0
1	extended	female	28	Geneva	negative	4 days or more		2	1	1	0
1	extended	female	55	elsewhere	negative	missing		1	0	0	0
1	extended	female	27	Geneva	negative	0-3 days		2	0	1	0
1	extended	female	42	Geneva	negative	0-3 days		2	0	0	0
1	extended	female	24	Geneva	negative	4 days or more		3	1	0	0
1	extended	male	49	elsewhere	negative	4 days or more		2	0	0	0
1	extended	female	42	elsewhere	negative	0-3 days		4	0	0	0
1	extended	female	57	elsewhere	negative	4 days or more		5	0	0	0
1	extended	female	41	Geneva	negative	0-3 days		3	0	1	0
1	extended	female	40	Geneva	negative	missing		1	0	1	0
1	extended	male	50	Geneva	negative	0-3 days		1	0	1	1
1	extended	female	55	Geneva	negative	0-3 days		2	1	1	0
1	extended	female	17	Geneva	negative	0-3 days		1	0	0	0
1	extended	male	25	Geneva	negative	0-3 days		2	0	1	0
1	extended	female	40	Geneva	negative	0-3 days		4	0	0	1
1	extended	female	51	Geneva	negative	0-3 days		2	0	1	0
1	extended	female	54	Geneva	negative	0-3 days		3	1	1	0
1	extended	male	44	Geneva	negative	4 days or more		3	0	0	1
1	extended	female	33	elsewhere	negative	0-3 days		4	0	0	0
1	extended	female	58	elsewhere	negative	0-3 days		2	0	0	0
1	extended	female	32	elsewhere	negative	4 days or more		2	0	1	0
1	extended	male	43	Geneva	negative	4 days or more		4	1	1	0
1	extended	male	53	elsewhere	negative	4 days or more		4	1	0	0
1	extended	female	39	Geneva	negative	0-3 days		5	0	0	0
2	extended	female	31	Geneva	negative	4 days or more		3	0	0	0
1	extended	female	35	Geneva	negative	4 days or more		3	0	0	0
1	extended	female	25	elsewhere	negative	0-3 days		2	0	1	0
1	extended	female	37	Geneva	negative	0-3 days		2	1	0	0
1	extended	female	39	Geneva	negative	4 days or more		3	1	1	0
1	extended	female	44	Geneva	negative	0-3 days		3	0	1	0
1	extended	male	55	Geneva	negative	4 days or more		3	1	1	0
1	extended	female	42	Geneva	negative	0-3 days		1	0	1	0
1	extended	male	37	Geneva	negative	0-3 days		2	0	1	0
2	extended	female	30	Geneva	negative	0-3 days		1	0	1	0
1	extended	female	47	elsewhere	negative	4 days or more		5	0	0	0
1	extended	female	57	elsewhere	negative	0-3 days		2	0	1	0
1	extended	female	49	elsewhere	negative	0-3 days		3	0	0	0
1	extended	male	51	elsewhere	negative	0-3 days		5	0	0	0
1	extended	female	33	elsewhere	negative	0-3 days		2	0	0	1
1	extended	female	27	Geneva	negative	0-3 days		2	0	0	1
1	extended	male	54	Geneva	negative	0-3 days		2	0	0	0
1	extended	female	32	Geneva	negative	0-3 days		3	0	1	0
1	extended	male	39	Geneva	negative	0-3 days		2	0	1	0
1	extended	male	26	Geneva	negative	0-3 days		3	0	1	1
1	extended	female	40	Geneva	negative	0-3 days		4	0	0	0
1	extended	female	23	Geneva	negative	missing		1	0	0	0
1	extended	male	24	Geneva	negative	0-3 days		4	0	1	0
1	extended	female	52	Geneva	negative	missing		2	0	1	0
1	extended	male	51	elsewhere	negative	0-3 days		2	0	1	0
1	extended	female	44	Geneva	negative	missing		4	0	1	0
1	extended	female	25	elsewhere	negative	0-3 days		2	0	0	1
1	extended	female	56	elsewhere	negative	0-3 days		3	0	1	0
1	extended	female	32	elsewhere	negative	0-3 days		3	0	1	0
1	extended	male	51	Geneva	negative	0-3 days		3	1	0	0
1	extended	male	49	Geneva	negative	0-3 days		3	1	1	0
1	extended	male	36	elsewhere	negative	0-3 days		2	0	0	0
1	extended	male	54	Geneva	negative	0-3 days		2	0	1	0
1	extended	male	33	Geneva	negative	0-3 days		1	0	1	0
1	extended	female	44	Geneva	negative	0-3 days		2	0	1	1
1	extended	female	43	elsewhere	negative	missing		3	0	1	0
1	extended	female	51	Geneva	negative	4 days or more		4	1	1	1
1	extended	female	52	Geneva	negative	missing		2	0	1	0
1	extended	female	31	Geneva	negative	0-3 days		4	0	0	0
1	extended	female	45	Geneva	negative	0-3 days		6	0	1	0
1	extended	female	29	Geneva	negative	0-3 days		3	0	0	0
1	extended	female	57	Geneva	negative	4 days or more		5	0	0	0
1	extended	male	52	Geneva	negative	missing		2	0	0	0
1	extended	female	31	Geneva	negative	4 days or more		2	0	1	0
1	extended	male	43	elsewhere	negative	0-3 days		2	0	1	0
1	extended	female	39	elsewhere	negative	0-3 days		6	0	1	1
1	extended	male	22	Geneva	negative	0-3 days		2	0	0	0
1	extended	female	46	elsewhere	negative	4 days or more		2	0	0	0
1	extended	female	44	Geneva	negative	0-3 days		2	0	0	0
1	extended	female	54	Geneva	negative	0-3 days		5	0	1	1
1	extended	male	56	elsewhere	negative	0-3 days		4	0	0	0
1	extended	female	44	Geneva	negative	0-3 days		4	0	1	0
1	extended	female	59	elsewhere	negative	4 days or more		3	0	0	0
1	extended	female	62	Geneva	negative	4 days or more		3	1	1	0
1	extended	female	32	elsewhere	negative	0-3 days		5	0	0	0
1	extended	female	37	elsewhere	negative	0-3 days		2	0	0	0
1	extended	female	42	elsewhere	negative	0-3 days		1	0	0	0
1	extended	female	54	elsewhere	negative	4 days or more		1	0	0	0
1	extended	female	28	elsewhere	negative	0-3 days		4	0	0	1
[truncated: 4,332 more rows]
